# Supplementary material for: Positive Selection Pressure Drives Variation on the Surface-Exposed Variable Proteins of the Pathogenic Neisseria
Source: PLoS One. 2016 Aug 17;11(8):e0161348. doi: 10.1371/journal.pone.0161348 (PMC5020929; doi:10.1371/journal.pone.0161348)
Supplement: S1 Data — (TXT) [file pone.0161348.s001.txt]

>NMCC_RS08090
TCTTCCGCAGCGCAGGCGGCAAGTGAAGACGGCAGCCGCAGCCCGTATTATGTGCAGGCG
GATTTAGCCTACGCCGCCGAACGCATTACCCACAATTATCCGGAACCAACCGGTGCAGAC
AAAGACAAAATAAGCACAGTAAGCGATTATTTCAGAAACATCCGTGCGCATTCCATCCAC
CCCCGGGTGTCGGTCGGCTACGATTTCGGCGGCTGGAGGATAGCGGCAGATTATGCCAGT
TACAGAAAATGGAAAGAAAGTAATTCTTCTACTAATACAGAAAATAGCGAGACTCAACAG
AACCGCATAAAGATTGAAACAGGACATCAGGGAAACGGCAGCTTCCACGCCGCTTCTTCT
CTCGGCTTATCCGCCATTTACGATTTCAAACTCAACGATAAATTCAAACCCTATATCGGC
GCGCGCGTCGCCTACGGATACGTTAAGCATCAGGTTCATTCAGTGGAAAGCAAAACCAAG
ACTGTTACCCCTAAACCAAATGGAGGCCCTGTCAAAGAAGGTCCGACCCCCAAACCTGCC
TATCACGAAAGCCACAGCATCAGCAGCGTGGGTCTTGGTGTCATCGCCGGTGTCGGTTTC
GACATCACGCCCAAGCTGACCTTGGACACCGGATACCGTTACCACAACTGGGGACGCTTG
GAAAACACCCGCTTCAAAACCCACGAAGTCTCATTGGGCATGCGCTACCGCTTC
>NMCC_RS08945
TCTTCCGCAGCGCAGGCGGCAAGTGAAGACAGCAGCCGCAGCCCGTATTATGTGCAGGCG
GATTTAGCCTATGCCGCCGAACGCATTACCCACGATTATCCGAAAGCAACCGGTGCAAAC
AACACAAGCACAGTAAGCGATTATTTCAGAAACATCCGTGCGCATTCCATCCACCCCCGG
GTGTCGGTCGGCTACGATTTCGGCGACTGGAGGATAGCGGCAGATTATGCCAGTTACAGA
AAATGGAACAACAATAAATATTCCGTCAACACAAAAGAGGTATCAAGAAACAATAGCAAT
GGCAATGACACCTGGCAAGAACTGAAGACGGAAAATCAGGAAAACGGCAGCTTCCACGCC
GTTTCTTCTCTCGGCTTATCCGCCATTTACGATTTCAAACTCAACGATAAATTCGATAAA
TTCAAACCCTATATCGGCGCGCGCGTCGCCTACGGACACGTTAAACATCAGGTTCATTCG
GTGAGAAAAGAAACCACGACTGTTTTCAGTAAACCAAGTGGTAGCGCTACAAAGCCAGGC
CAGATCCCAAGTTTGGTTACCAAACCTGCCTATCACGAAAGCCACAGCATCAGCAGCTTG
GGTCTTGGTGTCATCGCCGGTGTCGGTTTCGACATCACGCCCAAGCTGACCTTGGATACC
GGATACCGCTACCACAACTGGGGACGCTTGGAAAACACCCGATTCAAAACCCACGAAGTC
TCATTGGGCGTGCGCTACCGCTTC
>NMCC_RS07240
TCTTCCGCAGCGCAGGCGGCAAGTGAAGACGGCAGCCGCAGCCCGTATTATGTGCAGGCG
GATTTAGCTTACGCCGCCGAACGCATTACCCACAATTATCCGGAACCAACCGGTGCAGAC
AAAGACAAAATAAGCACAGTAAGCGATTATTTCAGAAACATCCGTGCGCATTCCATCCAC
CCCCGGGTGTCGGTCGGCTACGATTTCGGCGGCTGGAGGATAGCGGCAGATTATGCCAGT
TACAGAAAATGGAACAACAATAAATATTCCGTCAACACAAAAGAGGTATCAAGAAACAAT
AGCAATGGCAATGACACCTGGCAAGAACTGAAGACGGAAAATCAGGAAAACGGCAGCTTC
CACGCCGTTTCTTCTCTCGGCTTATCCGCCATTTACGATTTCAAACTCAACGATAAATTC
GATAAATTCAAACCCTATATCGGCGCGCGCGTCGCCTACGGACACGTTAAACATCAGGTT
CATTCGGTGAGAAAAGAAACCACGACTGTTTTCAGTAAACCAAGTGGTAGCGCTACAAAG
CCAGGCCAGATCCCAAGTTTGGTTACCAAACCTGCCTATCACGAAAGCCACAGCATCAGC
AGCTTGGGTCTTGGTGTCATCGCCGGTGTCGGTTTCGACATCACGCCCAAGCTGACCTTG
GATACCGGATACCGCTACCACAACTGGGGACGCTTGGAAAACACCCGATTCAAAACCCAC
GAAGTCTCATTGGGCGTGCGCTACCGCTTC
>NMCC_RS04530
TCTTCCGCAGCGCAGGCGGCAAGTGAAGACGGCAGCCGCAGCCCGTATTATGTGCAGGCG
GATTTAGCTTATGCCGCCGAACGCATTACCCACGATTATCCGAAACCAACCGGTACAGAC
AAAGACAAAATAAGCACGGTAAGCGATTATTTCAGAAACATCCGTGCGCATTCCATCCAC
CCTCGTGTGTCGGTCGGCTACGATTTCGGCGGCTGGAGGATAGCGGCAGATTATGCCAGT
TACAGAAAATGGAACAACAATAAATATTCCGTCAACACAAAAAATGTGCAAAAAAACGAC
AATGGCAACAGGCAAGACCTGAAGACGGAAAATCAGGAAAACGGTACATTCCACGCCGTT
TCTTCTCTCGGCTTATCCGCCATTTACGATTTCAAACTCAACGATAAATTCGATAAATTC
AAACCCTATATCGGTGTGCGCGTCGCCTACGGACACGTCAGACACAGCATCGATTCGACC
AAAAAAACAACAAATGTTGTTACCGTCGCCGGTGCTGCTAACACAGCACCTACGATTTAT
TATGCACCAGAGACGCAAAACGCCTATCACGAAAGCCACAGCATCCGCCGCTTGGGTCTT
GGTGTCATCGCCGGTGTCGGTTTCGACATCACGCCCAAGCTGACCCTGGACACCGGATAC
CGTTACCACAACTGGGGACGCTTGGAAAACACCCGCTTCAAAACCCACGAAGTCTCATTG
GGCGTGCGCTACCGCTTC
>NGBG_00044
CGCGGCCCGTATGTGCAGGCGGATCTGGCTTACGCCTACGAACACATTACCCGCGATTAT
CCCGATGCAGCCGGCGCAAACAAAGGCAAAATAAGCACGGTAAGCGATTATTTCAGAAAC
ATCCGTACGCATTCCGTCCACCCCAGGGTGTCGGTCGGCTACGACTTCGGCGGCTGGAGG
ATAGCGGCAGATTATGCCCGTTACAGGAAATGGAACAACAATAAATATTCCGTGAACATA
AAAGAGTTGGAAAGAAAGAAGAATAATAAAACTTCTGGCGTCGACCAGCTTAACATAAAA
TACCAAAAGACGGAACATCAGGAAAACGGCACATTCCACGCCGTTTCTTCTCTCGGCTTG
TCAACCGTTTACGATTTCAGACCCAACGATAAATTCAAACCCTATATCGGTGTGCGCGTC
GGCTACGGACACGTCAGACACAGTATCGATTCGACTAAAAAAACGAGAAATACTCTTACC
GCCTACCATGGTAATGGCAGGGGATCTACGTATTATGATGATATAGAGCCGGAAAAAAAC
CAAAAAAACACTTATCGCCAAAACCGCAGCAGCCGCCGCTTGGGCTTCGGCGCGGTGGCA
GGCGTAGGCATCGACATCACGCCCAAGCTGACCCTGGACGCCGGCTACCGCTACCACTAT
TGGGGACGCCTGGAAAACACCCGCTTCAAAACCCACGAAGCCTCATTGGGCATGCGCTAC
CGCTTC
>NMA510612_RS09600
TCTTCCGCAGCGCAGGCGGCAAGTGAAGACGGCAGCCGCAGCCCGTATTATGTGCAGGCG
GATTTAGCCTACGCCGCCGAACGCATTACCCACGATTATCCGCAAGCAACCGGTGCAAAC
AACACAAGCACAGTAAGCGATTATTTCAGAAACATCCGTGCGCATTCCATCCACCCCCGG
GTGTCGGTCGGCTACGATTTCGGCGACTGGAGGATAGCGGCAGATTATGCCAGTTACAGA
AAATGGAAAGAAAGTAATTATTCTAAAAAAGTTACTGAATTTAAACACCAAAACGGCAAC
AAACAAGAAGACAAAACAGAACATCAGGGAAACGGCAGCTTCCACGCCACTTCTTCTCTC
GGCTTATCCGCCATTTACGATTTCAAACTCAACGATAAATTCAAACCCTATATCGGCGTG
CGCGTCGCCTACGGACACGTTAAACATCAGGTTCATTCAGTGGAAAGCAAAACCACGACT
GTTACCACTAACAATGGAGGCCCTGTCCCACAAGGTCCGACCCCCAAACCTGCCTATCAC
GAAAGCCACAGCATCAGCAGCTTGGGTCTTGGTGTCATCGCCGGTGTCGGTTTCGACATC
ACGCCCAAGCTGACCTTGGACACCGGATACCGTTACCACAACTGGGGACGCTTGGAAAAC
ACCCGCTTCAAAACCCACGAAGTCTCATTGGGCATGCGCTACCACTTC
>NMA510612_RS05670
TCTTCCGCAGCGCAGGCGGCAAGTGAAGACGGCAGCCGCAGCCCGTATTATGTGCAGGCG
GATTTAGCCTACGCCGCCGAACGCATTACCCACAATTATCCGGAACCAACCGGTGCAGAC
AAAGACAAAATAAGCACAGTAAGCGATTATTTCAGAAACATCCGTGCGCATTCCATCCAC
CCCCGGGTGTCGGTCGGCTACGACTTTGGCGGCTGGAGAATAGCGGCAGATTATGCCCGT
TACAGAAAATGGAACAACAATAAATATTCCGTCAACACAAAAAATGTGCAAAAAAACGAC
AATGGCAACAGGCAAGACCTGAAGACGGAAAATCAGGAAAACGGTACATTCCACGCCGTT
TCTTCTCTCGGCTTATCCGCCATTTACGATTTCAAACTCAACGATAAATTCGATAAATTC
AAACCCTATATCGGTGTGCGCGTCGCCTACGGACACGTCAGACACAGCATCGATTCGACC
AAAAAAACAACAAATGTTGTTACCGTCGCCGGTGCTGCTAACACAGCACCTACGATTTAT
TATGCACCAGAGACGCAAAACGCCTATCACGAAAGCCACAGCATCCGCCGCTTGGGTCTT
GGTGTCATCGCCGGTGTCGGTTTCGACATCACGCCCAAGCTGACCCTGGACACCGGATAC
CGTTACCACAACTGGGGACGCTTGGAAAACACCCGCTTCAAAACCCACGAAGTCTCATTG
GGCATGCGCTACCGCTTC
>NMA510612_RS08495
TCTTCCGCAGCGCAGGCGGCAAGTGAAGACGGCAGCCGCAGCCCGTATTATGTGCAGGCG
GATTTAGCCTACGCCGCCGAACGCATTACCCACGATTATCCGCAAGCAACCGGTGCAAAC
AACACAAGCACAGTAAGCGATTATTTCAGAAACATCCGTGCGCATTCCATCCACCCCCGG
GTGTCGGTCGGCTACGATTTCGGCGACTGGAGGATAGCGGCAGATTATGCCAGTTACAGA
AAATGGAAAGAAAGTAATTATTCTAAAAAAGTTACTGAATTTAAACACCAAAACGGCAAC
AAACAAGAAGACAAAACAGAACATCAGGGAAACGGCAGCTTCCACGCCACTTCTTCTCTC
GGCTTATCCGCCATTTACGATTTCAAACTCAACGATAAATTCAAACCCTATATCGGCGTG
CGCGTCGCCTACGGACACGTTAAACATCAGGTTCATTCAGTGGAAAGCAAAACCACGACT
GTTACCACTAACAATGGAGGCCCTGTCCCACAAGGTCCGACCCCCAAACCTGCCTATCAC
GAAAGCCACAGCATCAGCAGCGTGGGTCTTGGTGTCATCGCCGGTGTCGGTTTCGACATC
ACGCCCAAGCTGACCTTGGACACCGGATACCGTTACCACAACTGGGGACGCTTGGAAAAC
ACCCGCTTCAAAACCCACGAAGTCTCATTGGGCATGCGCTACCACTTC
>NMV_RS07285
TCTTCCGCAGCGCAGGCGGCAAGTGAAGACGGCAGCCGCAGCCCGTATTATGTGCAGGCG
GATTTAGCCTATGCCGCCGAACGCATTACCCACGATTATCCGAAACCAACCGGTACAGAC
AAAGACAAAATAAGCACAGTAAGCGATTATTTCAGAAACATCCGTGCGCATTCCATCCAC
CCCCGGGTGTCGGTCGGCTACGATTTCGGCGGCTGGAGGATAGCGGCAGATTATGCCAGT
TACAGAAAGTGGAACAACAATAAATATTCCGTGAACATAAAAAAGGGGAGAGAAACCCAG
GACAATAGGGAAGAACTGAAGACGGAAAATCAGGAAAACGGCAGCTTCCACGCCGCTTCT
TCTCTCGGCTTATCCGCCATTTACGATTTCAAACTCAACGATAAATTCGATAAATTCAAA
CCCTATATCGGTGCGCGCGTCGCCTACGGGCACGTTAAACATCAGGTTCATTCGGTGGAA
ACCAAAACCACGATTGTTACCTCTAAACCAAATGGAGGCCCTGTCCCAAGTTCGGTTACC
AAACCTCCCTATCACCAAAGCCACAGCATCAGCAGCTTGGGTCTTGGTGTCATCGCCGGT
GTCGGTTTCGACATCACGCCCAAGCTGACCTTGGACACCGGATACCGCTACCACAACTGG
GGACGCTTGGAAAACACCCGCTTCAAAACCCACGAAGTCTCATTGGGCATGCGCTACCAC
TTC
>NMV_RS02435
TCTTCCGCAGCGCAGGCGGCAAGTGAAGACAGCAGCCGCAGCCCGTATTATGTGCAGGCG
GATTTAGCCTACGCCGCCGAACGTATTACCCACGATTATCCGAAAGCAACCGGTGCAAAC
AACACAAGCACAGTAAGCGATTATTTCAGAAACATCCGTGCGCATTCCATCCACCCCCGG
GTGTCGGTCGGCTACGATTTCGGCGACTGGAGGATAGCGGCAGATTATGCCAGTTACAGA
AAATGGAACAACAATAAATATTCCGTCAACACAAAAGTGTTGAAAGAAAACCAGGGCAAC
AGGATAGAACTGAAGACGGAAAATCAGGAAAACGGTACGTTCCACGCCGTCTCATCGCTC
GGCTTGTCCGCCATTTACGATTTCAAACTCAACGATAAATTCGATAAATTCAAACCCTAT
ATCGGTGTGCGCGTCGCCTACGGACACGTTAAACATCAGGTTCATTCAGTGAGAAAAGAA
ACCACGACTGCTTTCCTTAAACCATCGAAAGGTGCTACAGAGCCAGGCAAGATCCCAAGT
TTGGTTACCAAACCTGCCTATCACGAAAGCCACAGCACCAGCAGCTTGGGTCTTGGTGTC
ATCGCCGGTGTCGGTTTCGACATCACGCCCAAGCTGACCTTGGACACCGGATACCGTTAC
CACAACTGGGGACGCTTGGAAAACACCCGCTTCAAAACCCACGAAGTCTCATTGGGCATG
CGCTACCACTTC
>NMV_RS03615
TCTTCCGCAGCGCAGGCGGCAAGTGAAGACGGCAGCCGCAGCCCGTATTATGTGCAGGCG
GATTTAGCCTATGCCGCCGAACGCATTACCCACGATTATCCGAAAGCAACCGGTGCAAAC
AACACAAGCACAGTAAGCGATTATTTCAGAAACATCCGTGCGCATTCCATCCACCCCCGG
GTGTCGGTCGGCTATGATTTCGGCGACTGGAGGATAGCGGCAGATTATGCCAGTTACAGA
AAATGGAACAACAATAAATATTCCGTCAACACAAAAGAGGTGCAAAGAAACAATAGCAAT
GGCACTGACACCTGGAAAGAACTGAAGACGGAAAATCAGGAAAACGGCAGCTTCCACGCC
GTTTCTTCTCTCGGCTTATCAGCCATTTACGATTTCAAACTCAACGATAAATTCGATAAA
TTCAAACCCTATATCGGTGTGCGCGTCGCCTACGGACACGTTAAACATCAGGTTCATTCG
GTGAGAAAAGAAACCACGACTGTTTTCAGTAAACCAAGTGGTAGCACTACAAAGCCAGGC
GAGATCCCAAGTTTGGTTACCAAACCTGCCTATCACGAAAGCCACAGCATCAGCAGCTTG
GGTCTTGGTGTCATCGCCGGTGTCGGTTTCGACATCACGCCCAAGCTGACCTTGGACACC
GGATACCGCTACCACAACTGGGGACGCTTGAAAAACACCCGCTTCAAAACCCACGAAGTC
TCATTGGGCATGCGCTACCACTTC
>NMV_RS04535
TCTTCCGCAGCGCAGGCGGCAAGTGAAGACGGCAGCCGCAGCCCGTATTATGTGCAGGCG
GATTTAGCCTATGCCGCCGAACGCATTACCCACGATTATCCGAAACCAACCGGTACAGAC
AAAGACAAAATAAGCACAGTAAGCGATTATTTCAGAAACATCCGTGCGCATTCCATCCAC
CCCCGGGTGTCGGTCGGCTACGATTTCGGCGGCTGGAGGATAGCGGCAGATTATGCCAGT
TACAGAAAGTGGAACAACAATAAATATTCCGTGAACATAAAAAAGGGGAGAGAAACCCAG
GACAATAGGGAAGAACTGAAGACGGAAAATCAGGAAAACGGCAGCTTCCACGCCGCTTCT
TCTCTCGGCTTATCCGCCATTTACGATTTCAAACTCAACGATAAATTCGATAAATTCAAA
CCCTATATCGGTGCGCGCGTCGCCTACGGGCACGTTAAACATCAGGTTCATTCGGTGGAA
ACCAAAACCACGATTGTTACCTCTAAACCAAAAGGAAAACATCTAAAGGGAGGACCTGTC
CCATTACAGCATTCCAGCCAACCTCCCTATCACGAAAGCAACAGCATCAGCAGCTTGGGT
CTTGGTGTCATCGCCGGTGTTGGTTTCGACATCACGCCCAAGCTGACCCTGGACACCGGA
TACCGTTACCACAACTGGGGACGCTTGGAAAACACCCGCTTCAAAACCCACGAAGTCTCA
TTGGGCATGCGCTACCGCTTC
>NGCG_RS0100005
CCTTCCGCAGCGCAGGCGGCAAGTGAAGACGGCGGCCGCGGCCCGTATGTGCAGGCGGAT
TTAGCCTACGCCGCCGAACGCATTACCCACGATTATCCGGAACCAACCGGTGCAAAAAAA
GCACAATTAAGCACGGTAAGCGATTATTTCAGAAACATCCGTACGCATTCCATCCACCCC
AGGGTGTCGGTCGGCTACGACTTCGGCGGCTGGAGGATAGCGGCAGATTATGCCCGTTAC
AGAAAATGGAACAACAATAAATATTCCGTCAACACAAAAAAGGTGGGAGAAAGAAATAAC
GGAAACACAAACGTGGCGCAATATCTGAAGGCGGAAAATCAGGAAAACGGTACGTTCCAC
GCCGCCTCCTCGCTCGGCTTGTCCGCCGTTTACGATTTCGATACCGGTTCCCGCTTCAAA
CCCTATGCAGGCGTGCGCGTCGCCTACGGACACGTTAAACATCAGGTTCGTTCAGTGGAA
AGCGAAACCACGATTGTACTCAGTAAAATGAAAGACGTTACAAAGCCAGGCGAGATCATA
AAAGGTCCGACCCACCAACCTGCCTATCACGAAAGCCGCAGCATCAGCAGCTTGGGCTTC
GGCGCGATGGCGGGCGTGGGCATAGACGTCGCGCCCGGCCTGACCCTGGACGCCGGGTAC
CGCTACCACAACTGGGGACGCTTGGAAAACACCCGCTTCAAAACCCACGAAGCCTCATTG
GGCGTGCGCTACCGCTTC
>DGI18_ c341005-341611
TCTTCCGCAGCGCAGGCGGCAAGTGAAGGCAATGGCCGCGGCCCGTATGTGCAGGCGGAT
TTAGCCTACGCCTACGAACACATTACCCGCGATTATCCGGAACCAACCGGTGCAAAAAAA
GGCACAATAAGCACGGTAAGCGATTATTTCAGAAACATCCGTACGCATTCCATCCACCCC
AGGGTGTCGGTCGGCTACGACTTCGGCGGCTGGAGGATAGCGGCAGATTATGCCCGTTAC
AGAAAATGGAACAACAGTAAATATTCCGTCAGCATAAAAGAGTTGAAAAGTAGCAGTAAG
AGTAAGAGAGAACTGAAGACGGAAAATCAGGAAAACGGTACGTTCCACGCCGTTTCTTCT
CTCGGCTTGTCCGCCGTTTACGATTTCAAACTCAACGATAAATTCAAACCCTATATCGGC
GCGCGCGTCGCCTACGGACACGTCAGACACAGCATCGATTCGACTAAAAAAATAACAGGG
CTTCTTACCACCACCAGTACTCGTGGCGCAGAGCCTGGGAGTTATAAGGTATCAACGACA
CCAGGCGCCCATCAAGAAAGCAACAGCATCCGCCGCGTGGGCCTCGGTGTCATCGCCGGC
GTCGGT
>NGNG_RS11370
TCTTCCGCAGCGCGGGCGGCGGGTGAAGACCATGGGCGCGGCCCGTATGTGCAGGCGGAT
CTGGCTTACGCCTACGAGCACATCACCCGCGATTATCCCGATGCAGCCGGTGCAAACCAA
GGCAAAAAAATAAGCACGGTAAGCGATTATTTCAGAAACATCCGTACGCATTCCATCCAC
CCCAGGGTGTCGGTCGGCTACGACTTCGGCGGCTGGAGGATAGCGGCAGATTATGCCCGT
TACAGAAAGTGGAACAACAATAAATATTCCGTCAACATAGAAAAGGGGCAAGAAGTCCAT
AAAAACAGGAGAGACCGGAAGACGGAAAATCAGGAAAACGGTACGTTCCACGCCGTTTCT
TCTCTCGGCTTGTCCGCCGTTTACGACTTCAAACTCAACGATAAATTCAAACCCTATATC
GGCGCGCGCGTCGCCTACGGACACGTCAGACACAGCATCGATTCGACTAAAAAAGAAACA
ACGTTTCTTACCTCCTTCTATGGTGTAAACCCTACGGTTTATACTGAGAAAAATACGCAA
AACGCCCATCACCAAAGCGACAGCATCCGCCGCGTGGGCCTCGGCGCAGTGGCAGGCGTC
GGTTTCGACATCACGCCCAAGCTGACCCTGGACGCCGGCTACCGCTACCACAACTGGGGA
CGCCTGGAAAACACCCGCTTCAAAACCCACGAAGCCTCATTGGGCGTGCGCTACCGCTTC
>NGNG_RS13080
ATAAGCACGGTAAGCGATTATTTCAGAAACATCCGTACGCATTCCATCCACCCCAGGGTG
TCGGTCGGCTACGACTTCGGCGGCTGGAGGATAGCGGCAGATTATGCCCGTTACAGAAAG
TGGAACAACAATAAATATTCCGTGAACATAAAAGAGTTGGGAAGAAAGGATGGTACCTCT
TCTAGCGGCCGCTATCTTAACATACAAACCCGAAAGACGGAAAATCAGGAAAACGGTACG
TTCCACGCCGTTTCTTCTCTCGGCTTGTCAACCGTTTACGATTTCAGAGCCAACGATAAA
TTCAAACCCTATATCGGCGTGCGCGTCGCCTACGGACACGTCAGACATCAGGTTCATTCA
ATGGAAAAAGAAACCACGACTGTTACCACTTACCCAAGCGACGGTAGTGCGAAAACTTCT
GTTCCATCAGAAATGCCCCCCAAACCTGCCTATCACGAAAACCGCAGCAGCCGCCGCTTG
GGCTTCGGCGCGATGGCGGGCGTGGGCATAGACGTCGCGCCCGGCCTGACCTTGGACGCC
GGCTACCGCTACCACTATTGGGGACGCCTGGAAAACACCCGCTTCAAAACCCACGAAGCC
TCATTGGGCGTGCGCTACCGC
>NGNG_RS13085
TCTTCCGCAGCGCGGGCGGCGGGTGAAGACCATGGGCGCGGCCCGTATGTGCAGGCGGAT
CTGGCTTACGCCTACGAGCACATCACCCGCGATTATCCCGATGCAGCCGGTGCAAACCAA
GGCAAAAAAATAAGCACGGTAAGCGATTATTTCAAAAACATCCGCACCCGCTCCGTCCAC
CCCCGGCTTGCCTTCGGCTACGATTTCGGCGGCTGGCGCATCGCCGCGGATTATGCCCGT
TACAGGAAATGGCACAACAATAAATATTCCGTGAACATAAAAGAGTTGGGAAGAAACGAT
AATAGCGCTTCTGACAGCAAGCATCTTAACATAAAAACCCAAAAGACGGAACATCAAGAA
AACGGCACATTCCACGCCGTTTCTTCTCTCGGCTTGTCAACCGTTTACGATTTCAGAGCC
AACGATAAATTCAAACCCTATATCGGCGTGCGCGTCGCCTACGGACACGTCAGACATCAG
GTTCATTCAATGGAAAAAGAAACCACGACTGTTACCACTTACCCAAGCGACGGTAGTGCG
AAAACTTCTGTTCCATCAGAAATGCCCCCCAAACCTGCCTATCACGAAAACCGCAGCAGC
CGCCGCTTGGGCTTCGGCGCGATGGCGGGCGTGGGCATA
>NGNG_RS15435
TCTTCCGCAGCGCAGGCGGCAAGTGAAGGCAATGGCCGCGGCCCGTATGTGCAGGCGGAT
TTAGCCTACGCCTACGAACACATTACCCACGATTATCCGGAAGCAACCGCTCAAAAAAAA
GGCACAACAATAAGCACGGTAAGCGATTATTTCAGAAACATCCGTACGCATTCCGTCCAC
CCCAGGGTGTCGGTCGGCTACGACTTCGGCGGCTGGAGGATAGCGGCAGATTATGCCCGT
TACAGAAAATGGAACAACAGTAAATATTCCGTCAGCATAAAAGAGTTGAAAAGTAAGAGT
AAGAGTAAGAGTAAGAGAGAACTGAAGACGGTAAATCAGGAAAACGGTACGTTCCACGCC
GTTTCTTCTCTCGGCTTGTCCGCCGTTTACGATTTCAAACTCAACGATAAATTCAAACCC
TATATCGGCGCACGCGTCGCCTACGGACACGTCAGACACAGCATCGATTCGACTAAAAAA
ATAACAGGTACTCTTACCGCCACCATTACTCCTGGCAGAGCGCCTGGGGGTTATAAGGTA
TCAACGACACCAGGCGCCCATCAAGAAAGCAACAGCATCCGCCGCGTAGGTCTCGGTGTC
ATCGCCGGTGTCGGTTTCGACATCACGCCCAACCTGACCCTGGACGCCGGCTACCGCTAC
CACAACTGGGGACGCTTGGAAAACACCCGCTTCAAAACCCACGAAGCCTCGTTGGGCATG
CGCTACCGCTTC
>NGNG_RS15830
TCGGCAGCGCAGGCGGCAAGTGAAGACGGCGGCCGCGGCCCGTATGTGCAGGCGGATTTA
GCCTACGCCGCCGAACGCATTACCCACGATTATCCGGAACCAACCGGTGCAAAAAAAGGC
AAAATAAGCACGGTAAGCGATTATTTCAGAAACATCCGTACGCATTCCGTCCACCCCAGG
GTGTCGGTCGGCTACGACTTCGGCGGCTGGAGGATAGCGGCAGATTATGCCCGTTACAGA
AAGTGGAACAACAATAAATATTCCGCGAGCATAAAAGAGTTGCAAAGAAACGATAATAGC
ACTTCTGGCGGCAGAAGCCAACTTAACATAAGACACCAAAAGACGGAACATCAGGAAAAC
GGCACATTCCACGCCGTTTCTTCTCTCGGCTTGTCCGCCGTTTACGATTTCAAACTCAAC
GATAAATTCAAACCCTATATCGGCGCGCGCGTCGCCTACGGACACGTCAGACACGGCATC
GATTCGACTAAAAAAATAACAGGTACTCTTACCGCCTACCCTAGTGATGCTGACGCAGCA
GTTACGGTTTATCCTGACGGACATCCGCAAAAAAACACCTATCAAAAAAGCAACAGCAGC
CGCCGCTTGGGCTTCGGCGCGATGGCGGGCGTGGGCATAGACGTCGCGCCCGGCCTGACC
TTGGACGCCGGCTACCGCTACCACAACTGGGGACGCTTGGAAAACACCCGCTTCAAAACC
CACGAAGCCTCATTGGGCGTGCGCTACCGCTTC
>NGNG_RS16255
GGCGGCCCGTATGTGCAGGCGGATTTAGCCTACGCCGCCGAACGCATTACCCACGATTAT
CCGGAACCAACCGGTACAAAAAAAGACAAAATAAGCACGGTAAGCGATTATTTCAGAAAC
ATCCGTACGCATTCCATCCACCCCAGGGTGTCGGTCGGCTACGACTTCGGCGGCTGGAGG
ATAGCGGCAGATTATGCCCGTTACAGAAAGTGGAACAACAATAAATATTCCGTCAACATA
AAAAATGTGCGGATACATGCAAGCAATGGCAACAGGATAGACCTGAAGACGGAAAATCAG
GAAAACGGTACGTTCCACGCCGTTTCTTCTCTCGGCTTGTCCGCCGTTTACGATTTCAAA
CTCAACGACAAATTCAAACCCTATATCGGTGCGCGCGTCGCCTACGGACACGTCAGACAC
AGCATCGATTCGACCAAAAAAACAACAGGGTTTCTTACCGCCGCCGGTCAGGATGGCGGA
GCGCCTACGGTTTATAATAACGGAAGTACGCAAGACGCCCATCAAGAAAGCGACAGCATC
CGCCGCGTGGGCCTCGGCGTCATCGCCGGCGTCGGTTTCGACATCACGCCCAACCTGACC
TTGGACGCCGGGTACCGCTACCACAACTGGGGACGCTTGGAAAACACCCGCTTCAAAACC
CACGAAGCCTCGTTGGGCATGCGCTACCGCTTC
>NGO1513
ATGAATCCAGCCCGCAAAAAACCTTCTCTTCTCTTCTCTTCTCTTCTCTTCTCTTCTCTT
CTCTTCTCTTCTCTTCTCTTCTCTTCGGCAGCGCAGGCGGCAAGTGAAGGCAATGGCCGC
GGCCCGTATGTGCAGGCGGATTTAGCCTACGCCGCCGAACGCATTACCCACGATTATCCG
GAACCAACCGCTCCAGGCAAAAACAAAATAAGCACGGTAAGCGATTATTTCAGAAACATC
CGTACGCATTCCATCCACCCCAGGGTGTCGGTCGGCTACGACTTCGGCGGCTGGCGCATC
GCCGCGGATTATGCCCGTTACAGGAAATGGCACAACAATAAATATTCCGTGAACATAAAA
GAGTTGGAAAGAAAGAATAATAAAACTTTTGGCGGCAACCAGCTTAACATAAAATACCAA
AAGACGGAACATCAGGAAAACGGCACATTCCACGCCGTTTCTTCTCTCGGCTTGTCCGCC
GTTTACGATTTCAAACTCAACGACAAATTCAAACCCTATATCGGTGCGCGCGTCGCCTAC
GGACACGTCAGACACAGCATCGATTCGACTAAAAAAATAACAGGTACTCTTACCGCCTAC
CCTAGTGATGCTGACGCAGCAGTTACGGTTTATCCTGACGGACATCCGCAAAAAAACACC
TATCAAAAAAGCAACAGCAGCCGCCGCTTGGGCTTCGGCGCGATGGCGGGCGTGGGCATA
GACGTCGCGCCCGGCCTGACCTTGGACGCCGGCTACCGCTACCACAACTGGGGACGCTTG
GAAAACACCCGCTTCAAAACCCACGAAGCCTCGTTGGGCATGCGCTACCGCTTC
>NGO0066a
GTGCAGGCGGATTTAGCCTACGCCGCCGAACGCATTACCCACGATTATCCGGAACCAACC
GGTGCAAAAAAAGGCAAAATAAGCACGGTAAGCGATTATTTCAGAAACATCCGTACGCAT
TCCATCCACCCCAGGGTGTCGGTCGGCTACGACTTCGGCGGCTGGAGGATAGCGGCAGAT
TATGCCCGTTACAGAAAGTGGAACAACAGTAAATATTCCGTCAACACAAAAAAGGTGAAC
GAAAACAAGGGCGAAAAGATAAACGTGACGCAATATCTGAAGGCGGAAAATCAGGAAAAC
GGTACGTTCCACGCCGTTTCTTCTCTCGGCTTGTCCGCCGTTTACGATTTCAAACTCAAC
GACAAATTCAAACCCTATATCGGCATGCGCGTCGGCTACGGGCACGTCAGACATCAGGTT
CGTTCGGTTGAACAAGAAACCACGACTGTTACCACTTACCTACAGAGTGGTAAGCCAAGT
CCTATCGTACGAGGTTCGACCCTCAAACTTCCCCATCACGAAAGCCGCAGCAGCCGCCGC
TTGGGCTTCGGCGCGATGGCGGGCGTGGGCATAGACGTCGCGCCCGGTCTGACCTTGGAC
GCCGGCTACCGCTACCACTATTGGGGACGCCTGGAAAACACCCGCTTCAAAACCCACGAA
GCCTCGTTGGGCGTGCGCTACCGCTTC
>NGO0950a
GTGCAGGCGGATTTAGCCTACGCCGCCGAACGCATTACCCACGATTATCCGGAACCAACC
GGTGCAAAAAAAGACAAAAAAATAAGCACGGTAAGCGATTATTTCAGAAACATCCGTACG
CATTCCGTCCACCCCAGGGTGTCGGTCGGCTACGATTTCGGCAGCTGGAGGATAGCGGCA
GATTATGCCCGTTACAGAAAGTGGAACAACAGTAAATATTCCGTCAACATAAAAAGGGTG
AAAGAAAACAATGGCAGCGGGAAAAAACTGACGCAAGACCTGAAGACGGAAAATCAGGAA
AACGGTACGTTCCACGCCGTTTCTTCTCTCGGCTTGTCCGCCGTTTACGATTTCGATACC
GGTTCCCGCTTCAAACCCTATGCAGGCGTGCGCGTCAGCTACGGACACGTCAGACACAGC
ATCGATTCGACCAAAAAAACAACAGATGTTATTACCGCCCCCCCCACTACTTCTGACGGA
GCACCTACAACTTATAATGCTAATCCACAGACGCAAAACCCTTATCACCAAAGCGACAGC
ATCCGCCGCGTGGGCCTCGGCGTCATCGCCGGCGTCGGTTTCGACATCACGCCCAACCTG
ACCCTGGACACCGGCTACCGCTACCACAACTGGGGACGCCTGGAAAACACCCGCTTCAAA
ACCCACGAAGCCTCATTGGGCATGCGCTACCGCTTC
>NGO1040a
GTGCAGGCGGATCTGGCTTACGCCTACGAGCACATCACCCGCGATTATCCCGATGCAGCC
GGTGCAAACCAAGGCAAAAAAATAAGCACGGTAAGCGATTATTTCAAAAACATCCGTACG
CATTCCATCCACCCCAGGGTGTCGGTCGGCTACGACTTCGGCGGCTGGAGGATAGCGGCA
GATTATGCCCGTTACAGAAAGTGGAACGACAATAAATATTCCGTCGACATAAAAGAGTTG
GAAAACAAGAATCAGAATAAGAGAGACCTGAAGACGGAAAATCAGGAAAACGGCAGCTTC
CACGCCGTTTCTTCTCTCGGCTTATCAGCCGTTTACGATTTCAAACTCAACGACAAATTC
AAACCCTATATCGGTGCGCGCGTCGCCTACGGACACGTCAGACACAGCATCGATTCGACC
AAAAAAACAACAGAGTTTCTTACCGCCGCCGGTCAGGATGGCGGAGCGCCTACGGTTTAT
AATAACGGAAGTACGCAAGACGCCCATCAAGAAAGCGACAGCATCCGCCGCGTGGGCCTC
GGCGTCATCGCCGGTATCGGTTTCGACATCACGCCCAAGCTGACCCTGGACACCGGCTAC
CGCTACCACAACTGGGGACGCTTGGAAAACACCCGCTTCAAAACCCACGAAGCCTCATTG
GGCGTGCGCTACCGCTTC
>NGO1073a
GTGCAGGCGGATTTAGCCTACGCCGCCGAACGCATTACCCACGATTATCCGGAACCAACC
GGTACAAAAAAAGACAAAATAAGCACGGTAAGCGATTATTTCAGAAACATCCGTACGCAT
TCCATCCACCCCAGGGTGTCGGTCGGCTACGACTTCGGCGGCTGGAGGATAGCGGCAGAT
TATGCCCGTTACAGAAAGTGGAACAACAGTAAATATTCCGTCAACACAAAAAAGGTGAAC
GAAAACAAGGGCGAAAAGATAAACGTGACGCAATATCTGAAGGCGGAAAATCAGGAAAAC
GGTACGTTCCACGCCGTTTCTTCTCTCGGCTTGTCCGCCGTTTACGATTTCAAACTCAAC
GACAAATTCAAACCCTATATCGGTGCGCGCGTCGCCTACGGACACGTCAGACACAGCATC
GATTCGACCAAAAAAACAACAGAGTTTCTTACCGCCGCCGGTCAGGATGGCGGAGCGCCT
ACGGTTTATAATAACGGAAGTACGCAAGACGCCCATCAAGAAAGCGACAGCATCCGCCGC
GTGGGCCTCGGCGTCATCGCCGGCGTCGGTTTCGACATCACGCCCAACCTGACCTTGGAC
GCCGGGTACCGCTACCACAACTGGGGACGCTTGGAAAACACCCGCTTCAAAACCCACGAA
GCCTCGTTGGGCATGCGCTACCGCTTC
>NGO1277a
GTGCAGGCGGATTTAGCCTACGCCGCCGAACGCATTACCCACGATTATCCGGAACCAACC
GGTGCAAAAAAAGGCAAAATAAGCACGGTAAGCGATTATTTCAGAAACATCCGTACGCAT
TCCATCCACCCCAGGGTGTCGGTCGGCTACGACTTCGGCGGCTGGAGGATAGCGGCAGAT
TATGCCCGTTACAGAAAGTGGAACGACAATAAATATTCCGTGAACATAAAAGAGTTGGGA
AGAAAGGATGGTACCTCTTCTAGCGGCCGCTATCTTAACATACAAACCCGAAAGACGGAA
AATCAGGAAAACGGTACGTTCCACGCCGTTTCTTCTCTCGGCTTGTCAACCGTTTACGAT
TTCAGAGCCAACGATAAATTCAAACCCTATATCGGCGTGCGCGTCGCCTACGGACACGTC
AGACATCAGGTTCATTCAATGGAAAAAGAAACCACGACTGTTACCACTTACCCAAGCGAC
GGTAGTGCGAAAACTTCTGTTCCATCAGAAATGCCCCCCAAACCTGCCTATCACGAAAAC
CGCAGCAGCCGCCGCTTGGGCTTCGGCGCGATGGCGGGCGTGGGCATAGACGTCGCGCCC
GGTCTGACCTTGGACGCCGGCTACCGCTACCACTATTGGGGACGCCTGGAAAACACCCGC
TTCAAAACCCACGAAGCCTCATTGGGCATGCGCTACCGCTTC
>NGO1463a
GTGCAGGCGGATCTGGCTTACGCCTACGAGCACATTACCCGCGATTATCCCGATGCAGCC
GGTGCAAACAAAGGCAAAATAAGCACGGTAAGCGATTATTTCAGAAACATCCGTACGCAT
TCCATCCACCCCAGGGTGTCGGTCGGCTACGACTTCGGCGGCTGGCGCATCGCCGCGGAT
TATGCCCGTTACAGGAAATGGCACAACAATAAATATTCCGTGAACATAAAAGAGTTGGAA
AGAAAGAATAATAAAACTTTTGGCGGCAACCAGCTTAACATAAAATACCAAAAGACGGAA
CATCAGGAAAACGGCACATTCCACGCCGTTTCTTCTCTCGGCTTGTCAACCGTTTACGAT
TTCAGAGTCAACGATAAATTCAAACCCTATATCGGTGTGCGTGTCGGCTACGGACACGTC
AGACACGGTATCGATTCGACTAAAAAAACGAAAAATACTCTTACCGCCTACCATAGTGCT
GGCACAAAACCTACGTATTATGATGATATAGATTCGGGAAAAAACCAAAAAAACACTTAT
CGCCAAAACCGCAGCAGCCGCCGCTTGGGCTTCGGCGCGATGGCGGGCGTGGGCATAGAC
GTCGCGCCCGGCCTGACCTTGGACGCCGGCTACCGCTACCACTATTGGGGACGCCTGGAA
AACACCCGCTTCAAAACCCACGAAGCCTCATTGGGCGTGCGCTACCGCTTC
>NGO1553a 2237 bp
GTGCAGGCGGATTTAGCCTACGCCGCCGAACGCATTACCCACGATTATCCGGAACCAACC
GGTGCAAAAAAAGACAAAAAAATAAGCACGGTAAGCGATTATTTCAGAAACATCCGTACG
CATTCCGTCCACCCCAGGGTGTCGGTCGGCTACGATTTCGGCAGCTGGAGGATAGCGGCA
GATTATGCCCGTTACAGAAAGTGGAACAACAGTAAATATTCCGTCAACATAAAAAGGGTG
AAAGAAAACAATGGCAGCGGGAAAAAACTGACGCAAGACCTGAAGACGGAAAATCAGGAA
AACGGTACGTTCCACGCCGTTTCTTCTCTCGGCTTGTCCGCCGTTTACGATTTCGATACC
GGTTCCCGCTTCAAACCCTATGCAGGCGTGCGCGTCAGCTACGGACACGTCAGACACAGC
ATCGATTCGACCAAAAAAACAACAGATGTTATTACCGCCCCCCCCACTACTTCTGACGGA
GCACCTACAACTTATAATGCTAATCCACAGACGCAAAACCCTTATCACCAAAGCGACAGC
ATCCGCCGCGTGGGCCTCGGCGTCATCGCCGGCGTCGGTTTCGACATCACGCCCAACCTG
ACCCTGGACACCGGCTACCGCTACCACAACTGGGGACGCCTGGAAAACACCCGCTTCAAA
ACCCACGAAGCCTCATTGGGCATGCGCTACCGCTTC>NGOAGTGCAGGCGGATCTGGCTT
ACGCCTACGAGCACATCACCCGCGATTATCCCGATGCAGCCGGTGCAAACCAAGGCAAAA
AAATAAGCACGGTAAGCGATTATTTCAAAAACATCCGCACCCGCTCCGTCCACCCCCGGC
TTGCCTTCGGCTACGATTTCGGCGGCTGGCGCATCGCCGCGGATTATGCCCGTTACAGGA
AATGGCACAACAATAAATATTCCGTGAACATAAAAGAGTTGGGAAGAAACGATAATAGCG
CTTCTGACAGCAAGCATCTTAACATAAAAACCCAAAAGACGGAACATCAAGAAAACGGCA
CATTCCACGCCGTTTCTTCTCTCGGCTTGTCAACCGTTTACGATTTCAGAGCCAACGATA
AATTCAAACCCTATATCGGCGTGCGCGTCGCCTACGGACACGTCAGACATCAGGTTCATT
CAATGGAAAAAGAAACCACGACTGTTACCACTTACCCAAGCGACGGTAGTGCGAAAACTT
CTGTTCCATCAGAAATGCCCCCCAAACCTGCCTATCACGAAAACCGCAGCAGCCGCCGCT
TG
>NGO2060a
GTGCAGGCGGATTTAGCCTACGCCGCCGAACGCATTACCCACGATTATCCGGAACCAACC
GCTCCAGGCAAAAACAAAATAAGCACGGTAAGCGATTATTTCAGAAACATCCGTACGCAT
TCCATCCACCCCAGGGTGTCGGTCGGCTACGACTTCGGCGGCTGGAGGATAGCGGCAGAT
TATGCCCGTTACAGAAAGTGGAACGACAATAAATATTCCGTCGACATAAAAGAGTTGGAA
AACAAGAATCAGAATAAGAGAGACCTGAAGACGGAAAATCAGGAAAACGGCAGCTTCCAC
GCCGTTTCTTCTCTCGGCTTATCAGCCGTTTACGATTTCAAACTCAACGACAAATTCAAA
CCCTATATCGGTGCGCGCGTCGCCTACGGACACGTCAGACACAGCATCGATTCGACTAAA
AAAATAACAGGTACTCTTACCGCCTACCCTAGTGATGCTGACGCAGCAGTTACGGTTTAT
CCTGACGGACATCCGCAAAAAAACACCTATCAAAAAAGCAACAGCAGCCGCCGCTTGGGC
TTCGGCGCGATGGCGGGCGTGGGCATAGACGTCGCGCCCGGCCTGACCTTGGACGCCGGC
TACCGCTACCACAACTGGGGACGCTTGGAAAACACCCGCTTCAAAACCCACGAAGCCTCA
TTGGGCATGCGCTACCGCTTC
>NGO0070
ATGAATCCAGCCCGCAAAAAACCTTCTCTTCTCTTCTCTTCTCTTCTCTTCTCTTCTCTT
CTCTTCTCTTCGGCAGCGCAGGCGGCAAGTGAAGGCAATGGCCGCGGCCCGTATGTGCAG
GCGGATTTAGCCTACGCCGCCGAACGCATTACCCACGATTATCCGGAACCAACCGCTCCA
GGCAAAAACAAAATAAGCACGGTAAGCGATTATTTCAGAAACATCCGTACGCATTCCATC
CACCCCAGGGTGTCGGTCGGCTACGACTTCGGCGGCTGGAGGATAGCGGCAGATTATGCC
CGTTACAGAAAGTGGAACGACAATAAATATTCCGTCGACATAAAAGAGTTGGAAAACAAG
AATCAGAATAAGAGAGACCTGAAGACGGAAAATCAGGAAAACGGCAGCTTCCACGCCGTT
TCTTCTCTCGGCTTATCAGCCGTTTACGATTTCAAACTCAACGACAAATTCAAACCCTAT
ATCGGTGCGCGCGTCGCCTACGGACACGTCAGACACAGCATCGATTCGACTAAAAAAATA
ACAGGTACTCTTACCGCCTACCCTAGTGATGCTGACGCAGCAGTTACGGTTTATCCTGAC
GGACATCCGCAAAAAAACACCTATCAAAAAAGCAACAGCAGCCGCCGCTTGGGCTTCGGC
GCGATGGCGGGCGTGGGCATAGACGTCGCGCCCGGCCTGACCTTGGACGCCGGCTACCGC
TACCACAACTGGGGACGCTTGGAAAACACCCGCTTCAAAACCCACGAAGCCTCATTGGGC
ATGCGCTACCGCTTC
>NGEG_RS03480
TCTTCCGCAGCGCAGGCGGCAAGTGAAGACGGCGGCCGCGGCCCGTATGTGCAGGCGGAT
TTAGCCTATGCCGCCGAACGCATTACCCGCGATTATCCGGAACCAACCGGTACAGGCAAA
AACAAAATAAGCACGGTAAGCGATTATTTCAGAAACATCCGTACGCATTCCGTCCACCCC
AGGGTGTCGGTCGGCTACGACTTCGGCGGCTGGAGGATAGCGGCAGATTATGCCCGTTAC
AGAAAATGGAACAACAATAAATATTCCGTCAACATAGAAAATGTGCGGATACGTAAAGAG
AATGGCATCAGGATAGACCGGAAGACGGAAAATCAGGAAAACGGTACGTTCCACGCCGTT
TCTTCTCTCGGCTTGTCCGCCGTTTACGATTTCAAACTCAACGATAAATTCAAACCCTAT
ATCGGTGCGCGCGTCGCCTACGGACACGTCAGACACAGCATCGATTCGACCAAAAAAACA
ATAGAGGTTACTACCGTCCCCAGCAATGCTCCTAACGGAGCAGTTACAACTTATAATACT
GATCCAAAGACGCAAAACGATTACCAAAGCAACAGCATCCGCCGCGTGGGTCTCGGTGTC
ATCGCCGGCGTCGGTTTCGACATCACGCCCAAGCTGACCCTGGACGCCGGCTACCGCTAC
CACAACTGGGGACGCTTGGAAAACACCCGCTTCAAAACCCACGAAGCCTCATTGGGCATG
CGCTACCGCTTC
>NGEG_RS08355
TCTTCCGCAGCGCAGGCGGCAAGTGAAGACGGCGGCCGCGGCCCGTATGTGCAGGCGGAT
TTAGCCTACGCCTACGAGCACATCACCCGCGATTATCCCGATGCAGCCGGTGCAAACCAA
GGCAAAAAAATAAGCACGGTAAGCGATTATTTCAGAAACATCCGTACGCATTCCATCCAC
CCCAGGGTGTCGGTCGGCTACGACTTCGGCGGCTGGAGGATAGCGGCAGATTATGCCCGT
TACAGAAAATGGAACGACAATAAATATTCCGTCGACATAAAAGAGTTGGAAAACAAGAAT
AAGAATAAGAGAGACCTGAAGACGGAAAATCAGGAAAACGGCAGCTTCCACGCCGTTTCT
TCTCTCGGCTTATCAGCCGTTTACGATTTCAAACTCAACGACAAATTCAAACCCTATATC
GGTGCGCGCGTCGCCTACGGACACGTCAGACACAGCATCGATTCGACCAAGAAAACAGCA
AAGATCCTTACCTCCTCCTATGGTAACGGAAAACCTACGGTTTATACTGAGGAAAATACG
CAAAACGCCCATCGCGAAAGCGACAGCATCCGCCGCGTGGGCCTCGGTGTCATCGCCGGC
GTCGGTTTCGACATCACGCCCAAGCTGACCCTGGACGCCGGCTACCGCTACCACAACTGG
GGACGCTTGGAAAACACCCGCTTCAAAACCCACGAAGCCTCATTGGGCATGCGCTACCGC
TTC
>NGEG_RS08830
TCTTCCGCAGCGCAGGCGGCAAGTGAAGACGGCGGCCGCGGCCCGTATGTGCAGGCGGAT
TTAGCCTATGCCGCCGAACGCATTACCCGCGATTATCCGGAACCAACCGGTACAGGCAAA
AACAAAATAAGCACGGTAAGCGATTATTTCAGAAACATCCGTACGCATTCCGTCCACCCC
AGGGTGTCGGTCGGCTACGACTTCGGCGGCTGGAGGATAGCGGCAGATTATGCCCGTTAC
AGAAAATGGAACAACAATAAATATTCCGTCAACATAGAAAATGTGCGGATACGTAAAGAG
AATGGCATCAGGATAGACCGGAAGACGGAAAATCAGGAAAACGGTACGTTCCACGCCGTT
TCTTCTCTCGGCTTGTCCGCCGTTTACGATTTCAAACTCAACGATAAATTCAAACCCTAT
ATCGGTGCGCGCGTCGCCTACGGACACGTCAGACACAGCATCGATTCGACCAAAAAAGCA
ACAGAGTTTCTTACCGTCCCCCATGGTAAGAACATAAAATCTACAACTTATGATAATATT
AGTCCACAGACGCAAAACGCCCATCACCAAAGCGACAGCATCCGCCGCGTGGGCCTCGGT
GTCATCGCCGGCGTCGGTTTCGACATCACGCCCAAGCTGACCCTGGACGCCGGCTACCGC
TACCACAACTGGGGACGCTTGGAAAACACCCGCTTCAAAACCCACGAAGCCTCGTTGGGC
GTGCGCTACCGCTTC
>NGEG_RS09880
TCTTCCGCAGCGCGGGCGGCGGGTGAAGACCATGGGCGCGGCCCGTATGTGCAGGCGGAT
CTGGCTTACGCCTACGAGCACATTACCCACGATTATCCGGAACCAACCGGTACAAAAAAA
GACAAAATAAGCACGGTAAGCGATTATTTCAGAAACATCCGTACGCATTCCATCCACCCC
AGGGTGTCGGTCGGCTACGACTTCGGCGGCTGGAGGATAGCGGCAGATTATGCCCGTTAC
AGAAAGTGGAACAACAATAAATATTCCGTCAACACAAAACTGGTGAGAGAAAACGAAGAC
AATGGCAACAGGATAGACCGGAAGACGGAAAATCAGGAAAACGGTACGTTCCACGCCGTC
TCCTCACTCGGCTTATCCGCTATTTACGATTTCCAAATAAACGATAAATTCAAACCCTAT
ATCGGCGCGCGCGTCGCCTACGGACACGTCAGACACAGCATCGATTCGACCAAAAAAACA
ATAGAGGTTGCTACCGTCCCCAGCAATGCTCCTAACGGAGCAGTTACAACTTATAATACT
GATCCAAAGACGCAAAACGATTACCAAAGCAACAGCATCCGCCGCGTGGGTCTCGGTGTC
ATCGCCGGCGTCGGTTTCGACATCACGCCCAAGCTGACCCTGGACGCCGGCTACCGCTAC
CACAACTGGGGACGCCTGGAAAACACCCGCTTCAAAACCCACGAAGCCTCGTTGGGCGTG
CGCTACCGCTTC
>NGEG_RS11295
TCTTCCGCAGCGCAGGCGGCAAGTGAAGACGGCGGCCGCGGCCCGTATGTGCAGGCGGAT
TTAGCCTACGCCGCCGAACGCATTACCCACGATTATCCGGAACCAACCGGTACAGGCAAA
AACAAAATAAGCACGGTAAGCGATTATTTCAGAAACATCCGTACGCATTCCATCCACCCC
AGGGTGTCGGTCGGCTACGACTTCGGCGGCTGGAGGATAGCGGCAGATTATGCCCGTTAC
AGAAAGTGGAACAACAATAAATATTCCGTGAACATAAAAGAGTTGGGAAGAAACGATAAT
AGCGCTTCTGGCGTCAGAAGTCATCTTAACATACAAACCCAAAAGACGGAACATCAGGAA
AACGGCACATTCCACGCCGCCTCTTCTCTCGGCTTGTCAACCATTTACGATTTCGATACC
GGTTCCCGCTTCAAACCCTATATCGGCATGCGCGTCGCCTACGGACACGTTAAACATCAG
GTTCATTCAGTGGAAAAAGAAACTACGACTGTTATCACTTACCCAAAAAGCGGTGCGCCA
AGTTCTGTCCCAGGAGCTGCGGTCGGAAAACCTGCCCATCACGAAAGCCGCAGCATCAGC
AGCTTGGGCTTCGGCGCAGTGGCAGGCGTAGGCATCGACATCACGCCCAACCTGACCCTG
GACGCCGGCTACCGCTACCACAACTGGGGACGCCTGGAAAACACCCGCTTCAAAACCCAC
GAAGCCTCGTTGGGCATGCGCTACCGCTTC
>NGEG_04901
TCTTCCGCAGCGCAGGCGGCGGGTGAAGACGGCGGCCGCGGCCCGTATGTGCAGGCGGAT
TTAGCCTATGCCGCCGAACGCATTACCCGCGATTATCCGGAACCAACCGGTACAGGCAAA
AACAAAATAAGCACGGTAAGCGATTATTTCAGAAACATCCGTACGCATTCCGTCCACCCC
AGGGTGTCGGTCGGCTACGACTTCGGCGGCTGGAGGATAGCGGCAGATTATGCCCGTTAC
AGAAAATGGAACAACAATAAATATTCCGTCAACATAGAAAATGTGCGGATACGTAAAGAG
AATGGCATCAGGATAGACCGGAAGACGGAAAATCAGGAAAACGGTACGTTCCACGCCGTT
TCTTCTCTCGGCTTGTCCGCCGTTTACGATTTCAAACTCAACGATAAATTCAAACCCTAT
ATCGGTGCGCGCGTCGCCTACGGACACGTCAGACACAGCATCGATTCGACCAAAAAAGCA
ACAGAGTTTCTTACCGTCCCCCATGGTAAGAACATAAAATCTACAACTTATGATAATATT
AGTCCACAGACGCAAAACGCCCATCACCAAAGCGACAGCATCCGCCGCGTGGGCCTCGGT
GTCATCGCCGGCGTCGGTTTCGACATCACGCCCAAGCTGACCCTGGACGCCGGCTACCGC
TACCACAACTGGGGACGCTTGGAAAACACCCGCTTCAAAACCCACGAAGCCTCGTTGGGC
GTGCGCTACCGCTTC
>NGEG_RS01255
TCTTCCGCAGCGCGGGCGGCGGGTGAAGGCAATGGCCGCGGCCCGTATGTGCAGGCGGAT
CTGGCTTACGCCTACGAGCACATCACCCGCGATTATCCCGATGCAGCCGGTGCAAACCAA
GGCAAAAAAATAAGCACGGTAAGCGATTATTTCAAAAACATCCGCACCCGCTCCGTCCAC
CCCCGGCTTGCCTTCGGCTACGATTTCGGCGGCTGGCGCATCGCCGCAGATTATGCCCGT
TACAGGAAATGGAAAGAAAGCAACTCTTCTACTAAAAAAGTTGTTAAAGATATAAACGAC
AACCACCGAGAAACCCAAACAAAACATCAGGGAAACGGCAGCTTCCACGCCGCTTCTTCT
CTCGGCTTGTCCGCCGTTTACGATTTCAAACTCAACGATAAATTCAAACCCTATATCGGC
GCGCGCGTCGCCTACGGACACGTTAGGCATCAGGTTCATTCAGTGGAAAGCGAAAACACG
ATTGTTACCTCTAAACAAACGCAAAGCACTAAACGGGGAGGCCCTGTCGAAACAGGTTTT
ACCGCCAAACTTCCCCATCACGAAAGCCGCAGCAGCCGCCGCTTGGGCTTCGGCGCAGTG
GCAGGCGTAGGCATCGACATCACGCCCAAGCTGACCCTGGACGCCGGATACCGCTACCAC
AACTGGGGACGCTTGGAAAACACCCGCTTCAAAACCCACGAAGCCTCATTGGGCGTGCGC
TACCGCTTC
>NGEG_RS03455
TCTTCCGCAGCGCAGGCGGCAAGTGAAGGCAATGGCCGCGGCCCGTATGTGCAGGCGGAT
TTAGCCTACGCCGCCGAACGCATTACCCACGATTATCCGAAACCAACCGGTACAGGCAAA
AACAAAATAAGCACGGTAAGCGATTATTTCAGAAACATCCGTACGCATTCCATCCACCCC
AGGGTGTCGGTCGGCTACGACTTCGGCGGCTGGAGGATAGCGGCAGATTATGCCCGTTAC
AGAAAATGGAACAACAGTAAATATTCCGTGAACATAAAAGAGTTGGAAAGAAGGAATAAT
ATCACTTCTGGCGGCAGCCAGCTTAACATAAAACACCAAAAGACGGAACATCAGGAAAAC
GGCACATTCCACGCCGTTTCTTCTCTCGGCTTGTCCGCTATTTACGATTTCAAACTCAAC
GACAAATTCAAACCCTATATCGGTGCGCGCGTCGCCTACGGACACGTCAGACACAGCATC
GATTCGACTAAAAAAATAACAGGTACTCTTACCGCCTACCATGGTGATGGCATAACACCT
GTAGTCTCGAAACCCGTCATTCCCGCGCAGGCGGGAATC
>NGDG_RS0107460
CTGGCTTACGCCTACGAGCACATCACCCACGATTATCCCGATGCAGCCGGTGCAAACCAA
GGCAAAAAAATAAGCACGGTAAGCGATTATTTCAGAAACATCCGTACGCATTCCATCCAC
CCCAGGGTGTCGGTCGGCTACGACTTCGGCGGCTGGAGGATAGCGGCAGATTATGCCCGT
TACAGAAAATGGAACGACAATAAATATTCCGTCGACATAAAAGAGTTGCAAAGAAGGAGG
AATAGCACTTCTGGCGGCGGAAGCCAACTTAACATAAAACACCGAAAGACGGAACATCAG
GAAAACGGCACATTCCACGCCGTTTCTTCTCTCGGCTTGTCAACCGTTTACGATTTCAGA
CCCAACGATAAATTCAAACCCTATATCGGTGTGCGCGTCGGCTACGGACACGTCAGACAC
AGTATCGATTCGACTAAAAAAGCGAAAAATACTCTTACCGCCTACCCTAGTGATGTTAAC
AAAGCACCTACGTATTATGATAATATAGAGTCGGGAGAAAACCAAAAAAACACTTATCGC
CAAAACCGCAGCAGCCGCCGCTTGGGCTTCGGCGCGATGGCGGGCGTGGGCATA
>NGDG_RS0110410
TCTTCCGCAGCGCAGGCGGCGGGTGAAGACCATGGGCGCGGCCCGTATGTGCAGGCGGAT
TTAGCCTACGCCTACGAACACATTACCCACGATTATCCGGAACCAACCGGTGCAAAAAAA
GGCAAAATAAGCACGGTAAGCGATTATTTCAGAAACATCCGTACGCATTCCATCCACCCC
AGGGTGTCGGTCGGCTACGACTTCGGCGGCTGGAGGATAGCGGCAGATTATGCCCGTTAC
AGGAAATGGAACAACAATAAATATTCCGTCGACATAAAAGAGTTGGGAAGAAACGATAAG
ACCTCTTCTGGCAAAAAAAACCATCTTAACATACAAACCCAAAAGACGGAACGTCAGGAA
AACGGCACATTCCACGCCGTTTCTTCTCTCGGCTTGTCAACCATTTACGATTTCGATACC
GGTTCCCGCTTCAAACCCTATATCGGCATGCGCGTCGCCTACGGACACGTCAGACATCAG
GTTCATTCAATGGAAAAAGAAACCACGGCTGTTACCACTTACCCAAGCAACGGTGGTACG
CCAAGTGTTACCAAAAATGCTCCGATCCCCCAACCTGCTTATCACGAAAGCCGCAGCATC
AGCAGCTTGGGCTTCGGCGCAGTGGCAGGCGTAGGCATCGACATCACGCCCAACCTGACC
TTGGACGCCGGGTACCGCTACCACAACTGGGGACGCCTGGAAAACACCCGCTTCAAAACC
CACGAAGCCTCGTTGGGCGTGCGCTACCGCTTC
>NGDG_RS0107315
ATAAGCACGGTAAGCGATTATTTCAGAAACATCCGCACCCGCTCCGTCCACCCCCGGGTG
TCGGTCGGCTACGACTTCGGCGGCTGGAGGATAGCGGCAGATTATGCCCGTTACAGAAAA
TGGAACGACAATAAATATTCCGTCAACACAAAACTGGTGCGAACAGGAGGTAATGAAAGG
CTTCGCAACAAGGAAACCTTGAAGACGGAACATCAGGAAAACGGCACATTCCACGCCGTT
TCTTCTCTCGGCTTGTCCGCCGTTTACGATTTCGATACCGGTTCCCGCTTCAAACCCTAT
GCAGGCGTGCGCGTCGCCTACGGACACGTCAGACATCAGGTTCGTTCAGTGGAAAGCGAA
ACCACGATTGTACTCAGTAAAATGCCTGGCGTTGAAAAGCCAGGCGAGCTCATAAAAGGC
CCGACCAGCAAACCTGCCCATCACGAAAGCCGCAGCGTCAGCAGCTTGGGCTTCGGCGCA
GTGGCAGGCGTAGGCATCGACATCACGCCCAACCTGACCCTGGACGCCGGATACCGCTAC
CACAACTGGGGACGCTTGGAAAACACCCGCTTCAAAACCCACGAAGCCTCATTGGGCATG
CGCTACCGC
>NGFG_RS05770
CCTTCCGCAGCGCAGGCGGCGGGTGAAGGCAATGGCCGCGGCCCGTATGTGCAGGCGGAT
TTAGCCTACGCCTACGAACACATTACCCACGATTATCCGGAACCAACCGGTACAAAAAAA
GACAAAATAAGCACGGTAAGCGATTATTTCAGAAACATCCGTACGCATTCCATCCACCCC
AGGGTGTCGGTCGGCTACGACTTCGGCGGCTGGAGGATAGCGGCAGATTATGCCCGTTAC
AGAAAGTGGAACAACAATAAATATTCCGTTAACATAAAAGAGTTGCTAAGAAACGATAAT
GCCAATTCTGGCGGCAACAAGCATCTTAACATAAAAACCCGAAAGACGGAACATCGGGAA
AACGGCACATTCCACGCCGCCTCTTCTCTCGGCTTGTCCGCCGTTTACGATTTCGATACC
GGTTCCCGCTTCAAACCCTATATCGGCATGCGCGTCGCCTACGGACACGTCAGACATCAG
GTTCGTTCGGTTCAACAAGAAACCATTGCTGTTACCACTTACCCACAGAATGCTGCGTCA
AGTGTTACCACAAATGCTCCGATCCGCAAACTTCCCCATCACGAAAGCCGCAGCATCAGC
AGCTTGGGCTTCGGCGCAGTGGCAGGCGTAGGCATCGACATCACGCCCAAGCTGACCCTG
GACGCCGGCTACCGCTACCACAACTGGGGACGCTTGGAAAACACCCGCTTCAAAACCCAC
GAAGCCTCATTGGGCGTGCGCTACCGCTTC
>NGFG_RS05305
TCTTCCGCCGCGCAGGCGGCAAGTGAAGGGAATGGCCGCGGCCCGTATGTGCAGGCGGAT
TTAGCCTACGCCGCCGAACGCATTACCCACGATTATCCGGAACAAACCGCTCCAAAAAAA
GCACAATTAAGCACGGTAAGCGATTATTTCAGAAACATCCGTACGCATTCCATCCACCCC
AGGGTGTCGGTCGGCTACGACTTCGGCGGCTGGAGGATAGCGGCAGATTATGCCCGTTAC
AGAAAGTGGAACAACAGTAAATATTCCGTCAGCATAAAAGAGTTGGGAAGAAACGATAAT
AGCACTTCTAACAGCAGCCATCTTAACATAAAAACCCAAAAGACGGAACATCAAGAAAAC
GGCACATTCCACGCCACTTCTTCTCTCGGCTTATCAGCCATTTACGATTTCAAACTCAAC
GATAAATTCAAACCCTATATCGGCGTGCGCGTCGCCTACGGACACGTTAAACATCAGGTT
CGTTCAGTGGAAAGCGAAACCACGACTGTTACCACTCACAATGGAGCCCCTGTCCCACAA
GGTCCGACCCCCAAACCTGCCTATCACAAAAGCCGCAGCATCAGCAGCTTGGGCTTCGGG
GCAGTGGCAGGCGTAGGCATCGACATCACGCCCAAGCTGACCCTGGACGCCGGCTACCGC
TACCACAACTGGGGACGCTTGGAAAACACCCGCTTCAAAACCCACGAAGCCTCGTTGGGC
GTGCGCTACCGCTTC
>NGFG_RS10330
TCTTCCGCAGCGCGGGCGGCAAGTGAAGGCAATGGGCGCGGCCCGTATGTGCAGGCGGAT
TTAGCCTACGCCGCCGAACGCATTACCCACGATTATCCGGAACCAACCGGTGCAAAAAAA
GACAAAAAAATAAGCACGGTAAGCGATTATTTCAGAAACATCCGTACGCATTCCGTCCAC
CCCAGGGTGTCGGTCGGCTACGACTTCGGCGGCTGGAGGATAGCGGCAGATTATGCCCGT
TACAGGAAATGGAACGACAATAAATATTCCGTCGACATAAAAGAGTTGGAAAACAAGAAT
CAGAATAAGAGAGACCTGAAGACGGAAAATCAGGAAAACGGTACGTTCCACGCCGTCTCC
TCGCTCGGTTTGTCAGCCGTTTACGATTTCAAACTCAACGATAAATTCAAACCCTATATC
GGTGCGCGCGTCGCCTACGGACACGTCAGACACAGCATCGATTCGACCAAAAAAACAACA
AAGTTTCTTACCTCCTCCTATGGTGGCTTAAACCCTACGGTTTATACTGAGGAAAATACG
CAAAACGCCCATCACCAAAGTAACAGCATCCGCCGCGTGGGCCTCGGCGTCATCGCCGGC
GTCGGTTTCGACATCACGCCCAAGCTGACCCTGGACACCGGCTACCGCTACCACTATTGG
GGACGCTTGGAAAACACCCGCTTCAAAACCCACGAAGCCTCGTTGGGCGTGCGCTACCGC
TTC
>NGFG_RS08610
TCTTCCGCAGCGCAGGCGGCAAGTGAAGACGGCGGCCGCGGCCCGTATGTGCAGGCGGAT
TTAGCCTACGCCTACGAACACATTACCCACGATTATCCGAAACCAACCGATCCAAGCAAA
GGCAAAATAAGCACGGTAAGCGATTATTTCAGAAACATCCGTACGCATTCCATCCACCCC
AGGGTGTCGGTTGGCTACGACTTCGGTGGCTGGAGGATAGCGGCAGATTATGCCCGTTAC
AGGAAATGGAGCGACAATAAATATTCCGTCAGCATAAAAAATATGCGGGTACATAAACAC
AATAGCAACAGGAAAAACCTGAAGACGGAAAATCAGGAAAACGGCAGCTTCCACGCCGTT
TCTTCTCTCGGCTTATCCGCTATTTACGATTTCCAAATAAACGATAAATTCAAACCCTAT
ATCGGCGCGCGCGTCGCCTACGGACACGTCAGACACAGCATCGATTCGACTAAAAAAATA
ACAGGGCTTCTTACCACCAGTACTCCTGGCATAATGTCTGGGGTTTATAAGGTATTAAGG
ACACCAGGCGCCCATCGCGAAAGCGACAGCATCCGCCGCGTGGGTCTCGGTGTCATCGCC
GGCGTCGGTTTCGACATCACGCCCAAGCTGACCCTGGACGCCGGCTACCGCTACCACAAC
TGGGGACGCTTGGAAAACACCCGCTTCAAAACCCACGAAGCCTCATTGGGCGTGCGCTAC
CGCTTC
>NGFG_RS07085
TCTTCCGCAGCGCAGGCGGCGGGTGAAGACCATGGCCGCGGCCCGTATGTGCAGGCGGAT
TTAGCCTACGCCTACGAACACATTACCCACGATTATCCGGAACAAACCGCTCCAAAAAAA
GCACAATTAAGCACGGTAAGCGATTATTTCAGAAACATCCGTACGCATTCCATCCACCCC
AGGGTGTCGGTCGGCTACGACTTCGGCGGCTGGAGGATAGCGGCAGATTATGCCCGTTAC
AGAAAGTGGAACAACAATAAATATTCCGTTAACATAAAAGAGTTGCTAAGAAACGATAAT
GCCAATTCTGGCGGCAGCCATCTTAACATAAAAACCCGAAAGACGGAACATCGGGAAAAC
GGCACATTCCACGCCGCCTCTTCTCTCGGCTTGTCCGCCGTTTACGATTTCGATACCGGT
TCCCGCTTCAAACCCTATATCGGCATGCGCGTCGCCTACGGACACGTCAGACATCAGGTT
CGTTCGGTTCAACAAGAAACCATTGCTGTTACCACTTACCCACAGAATGCTGCGTCAAGT
GTTACCACAAATGCTCCGATCCGCAAACTTCCCCATCACGAAAGCCGCAGCATCAGCAGC
TTGGGCTTCGGCGCAGTGGCAGGCGTAGGCATCGACATCACGCCCAACCTGACCCTGGAC
GCCGGCTACCGCTACCACAACTGGGGACGCTTGGAAAACACCCGCTTCAAAACCCACGAA
GCCTCGTTGGGCGTGCGCTACCGCTTC
>NGFG_RS11460
ATAAGCACGGTAAGCGATTATTTCAGAAACATCCGTACGCATTCCATCCACCCCAGGGTG
TCGGTTGGCTACGACTTCGGCGGCTGGAGGATAGCGGCAGATTATGCCCGTTACAGGAAA
TGGAACGACAATAAATATTCCGTCGACATAAAAGAGTTGGAAAACAAGAATCAGAATAAG
AGAGACCTGAAGACGGAAAATCAGGAAAACGGTACGTTCCACGCCGTCTCCTCGCTCGGT
TTGTCAGCCGTTTACGATTTCAAACTCAACGATAAATTCAAACCCTATATCGGCGCGCGC
GTCGCCTACGGACACGTCAGACACAGCATCGATTCGACTAAAAAAATAACAGGGCTTCTT
ACCACCAGTACTCCTGGCATAATGTCTGGGGTTTATAAGGTATTAAGGACACCAGGCGCC
CATCGCGAAAGCGACAGCATCCGCCGCGTGGGTCTCGGTGTCATCGCCGGCGTCGGTTTC
GACATCACGCCCAAGCTGACCCTGGACGCCGGCTACCGCTACCACAACTGGGGACGCTTG
GAAAACACCCGCTTCAAAACCCACGAAGCCTCATTGGGCGTGCGCTACCGC
>NGFG_RS08385
TCTTCCGCAGCGCAGGCGGCGGGTGAAGACCATGGGCGCGGCCCGTATGTGCAGGCGGAT
TTAGCCTACGCCTACGAACACATTACCCACGATTATCCGGAACCAACCGGTACAAAAAAA
GACAAAATAAGCACGGTAAGCGATTATTTCAGAAACATCCGTACGCATTCCATCCACCCC
AGGGTGTCGGTTGGCTACGACTTCGGCGGCTGGAGGATAGCGGCAGATTATGCCCGTTAC
AGGAAATGGAACGACAATAAATATTCCGTCGACATAAAAGAGTTGGAAAACAAGAATCAG
AATAAGAGAGACCTGAAGACGGAAAATCAGGAAAACGGTACGTTCCACGCCGTCTCCTCG
CTCGGTTTGTCAGCCGTTTACGATTTCAAACTCAACGATAAATTCAAACCCTATATCGGT
GCGCGCGTCGCCTACGGACACGTCAGACACAGCATCGATTCGACCAAAAAAACAACAAAG
TTTCTTACCTCCTCCTATGGTGGCTTAAACCCTACGGTTTATACTGAGGAAAATACGCAA
AACGCCCATCACCAAAGTAACAGCATCCGCCGCGTGGGCCTCGGCGTCATCGCCGGCGTC
GGTTTCGACATCACGCCCAAGCTGACCCTGGACACCGGCTACCGCTACCACTATTGGGGA
CGCTTGGAAAACACCCGCTTCAAAACCCACGAAGCCTCGTTGGGCGTGCGCTACCGCTTC
>NGFG_RS08090
TCTTCCGCAGCGCGGGCGGCGGGTGAAGACCATGGGCGCGGCCCGTATGTGCAGGCGGAT
CTGGCTTACGCCTACGAGCACATTACCCGCGATTATCCCGATGCAGCCGGTGCAAACAAA
GGCAAAATAAGCACGGTAAGCGATTATTTCAGAAACATCCGTACGCATTCCATCCACCCC
AGGGTGTCGGTCGGCTACGACTTCGGCGGCTGGCGCATCGCCGCGGATTATGCCCGTTAC
AGGAAATGGCACAACAATAAATATTCCGTGAACATAAAAGAGTTGGAAAGAAAGAATAAT
AAAACTTCTGGCGGCGACCAGCTTAACATAAAATACCAAAAGACGGAACATCAGGAAAAC
GGCACATTCCACGCCGTTTCTTCTCTCGGCTTGTCAACCGTTTACGATTTCAGAGTCAAC
GATAAATTCAAACCCTATATCGGTGTGCGTGTCGGCTACGGACACGTCAGACACGGTATC
GATTCGACTAAAAAAACGAAAAATACTCTTACCGCCTACCATGGTGCTGGCACAAAACCT
ACGTATTATGATGATATAGATTCGGGAAAAAACCAAAAAAACACTTATCGCCAAAACCGC
AGCAGCCGCCGCTTGGGCTTCGGCGCGATGGCGGGCGTGGGCATAGACGTCGCGCCCGGC
CTGACCTTGGACGCCGGCTACCGCTACCACTATTGGGGACGCCTGGAAAACACCCGCTTC
AAAACCCACGAAGCCTCATTGGGCGTGCGCTACCGCTTC
>NGFG_RS00365
TCTTCCGCAGCGCAGGCGGCAAGTGAAGACGGCGGCCGCGGCCCGTATGTGCAGGCGGAT
TTAGCCTACGCCTACGAACACATTACCCACGATTATCCGGAACCAACCGCTCCAAACAAG
AACAAAATAAGCACGGTAAGCGATTATTTCAGAAACATCCGCACCCGCTCCGTCCACCCC
CGGGTGTCGGTCGGCTACGACTTCGGCGGCTGGAGGATAGCGGCAGATTATGCCCGTTAC
AGAAAATGGAACAACAATAAATATTCCGTCAACATAGAAAATGTGCGGATACGTAAAGAG
AATGGCATCAGGATAGACCGGAAGACGGAAAATCAGGAAAACGGTACGTTCCACGCCGTC
TCCTCACTCGGCTTATCCGCTATTTACGATTTCCAAATAAACGATAAATTCAAACCCTAT
ATCGGCGCGCGCGTCGCCTACGGACACGTCAGACACAGCATCGATTCGACCAAAAAAACA
ATAGAGGTTACTACCGTCCCCAGCAATGCTCCTAACGGAGCAGTTACAACTTATAATACT
GATCCAAAGACGCAAAACGATTACCAAAGCAACAGCATCCGCCGCGTGGGTCTCGGTGTC
ATCGCCGGCGTCGGTTTCGACATCACGCCCAAGCTGACCCTGGACGCCGGGTATCGCTAC
CACAACTGGGGACGCTTGGAAAACACCCGCTTCAAAACCCACGAAGCCTCATTGGGCATG
CGCTACCGCTTC
>NGFG_RS00385
TCTTCCGCAGCGCAGGCGGCGGGTGAAGACCATGGGCGCGGCCCGTATGTGCAGGCGGAT
TTAGCCTACGCCTACGAACACATTACCCACGATTATCCGGAACAAACCGATCCAAGCAAA
GGCAAAATAAGCACGGTAAGCGATTATTTCAGAAACATCCGTACGCATTCCATCCACCCC
CGGGTGTCGGTCGGCTACGATTTCGGCGGCTGGAGGATAGCGGCAGATTATGCCCGTTAC
AGAAAGTGGAACAACAATAAATATTCCGTGAGCATAAAAGAGTTGCTAAGAAACAAGGTC
AATGGCAACAGGACAGACCGGAAGACGGAAAATCAGGAAAACGGTACGTTCCACGCCGTT
TCTTCTCTCGGCTTGTCCGCCGTTTACGACTTCAAACTCAACGATAAATTCAAACCCTAT
ATCGGCGCGCGCGTCGCCTACGGACACGTCAGACACAGCATCGATTCGACCAAAAAAACA
ACAGAGGTTACTACCATCCTCCATGGTCCTGGCACAACCCCTACGGTTTATCCTGGGAAA
AATACGCAAGACGCCCATCGCGAAAGCGACAGCATCCGCCGCGTGGGCCTCGGCGCAGTG
GCAGGCGTAGGCATCGACATCACGCCCAACCTGACCTTGGACGCCGGGTACCGCTACCAC
TATTGGGGACGCCTGGAAAACACCCGCTTCAAAACCCACGAAGCCTCATTGGGCGTGCGC
TACCGCTTC
>NGFG_RS06015
TCTTCCGCAGCGCAGGCGGCAAGTGAAGGCAATGGCCGCGGCCCGTATGTGCAGGCGGAT
TTAGCCTACGCCGCCGAACGCATTACCCACGATTATCCGGAACCAACCGGTGCAAAAAAA
GGCACAACAATAAGCACGGTAAGCGATTATTTCAGAAACATCCGTACGCATTCCATCCAC
CCCCGGGTGTCGGTCGGCTACGACTTCGGCGGCTGGAGGATAGCGGCAGATTATGCCCGT
TACAGAAAGTGGAACAACAATAAATATTCCGTGAGCATAAAAGAGTTGCTAAGAAACAAG
GGCAATGGCAACAGGACAGACCTGAAGGCGGAAAATCAGGAAAACGGTACGTTCCACGCC
GTTTCTTCTCTCGGCTTGTCCGCCGTTTACGACTTCAAACTCAACGATAAATTCAAACCC
TATATCGGCGCGCGCGTCGCCTACGGACACGTCAGACACAGCATCGATTCGACCAAAAAA
ACAACAGAGGTTACTACCATCCTCCATGGTCCTGGCACAACCCCTACGGTTTATCCTGGG
AAAAATACGCAAGACGCCCATCGCGAAAGCGACAGCATCCGCCGCGTGGGCCTCGGCGCA
GTGGCAGGCGTAGGCATCGACATCACGCCCAACCTGACCTTGGACGCCGGGTACCGCTAC
CACTATTGGGGACGCCTGGAAAACACCCGCTTCAAAACCCACGAAGCCTCATTGGGCGTG
CGCTACCGCTTC
>IX30_RS05185
TCTTCCGCAGCGCGGGCGGCGGGTGAAGACCATGGGCGCGGCCCGTATGTGCAGGCGGAT
CTGGCTTACGCCTACGAGCACATCACCCGCGATTATCCCGATGCAGCCGGTGCAAACCAA
GGCAAAAAAATAAGCACGGTAAGCGATTATTTCAGAAACATCCGTACGCATTCCATCCAC
CCCAGGGTGTCGGTCGGCTACGATTTCGGCAGCTGGAGGATAGCGGCAGATTATGCCCGT
TACAGAAAGTGGAACAACAATAAATATTCCGTCAACATAGAAAAGGGGCAAGAAGTCCAT
AAAAACAGGAGAGACCGGAAGACGGAAAATCAGGAAAACGGTACGTTCCACGCCGTTTCT
TCTCTCGGCTTGTCCGCCGTTTACGATTTCAGACCCAACGATAAATTCAAACCCTATATC
GGTGTGCGCGTCGCCTACGGACACGTCAGATACGGCATCGATTCGACTAAAAAAATAACA
GGTACTCTTACCGCCTACCCTAATGATGCTGACGCAGCAGCTACGGTTTATCCTGACGGA
CATCCGCAAAAAAACACCTATCAAAAAAGCAACAGCAGCCGCCGCTTGGGCTTCGGCGCG
ATGGCGGGCGTGGGCATAGACGTCGCGCCCGGCCTGACCCTGGACGCCGGCTACCGCTAC
CACAACTGGGGACGCTTGGAAAACACCCGCTTCAAAACCCACGAAGCCTCATTGGGCGTG
CGCTACCGCTTC
>IX30_RS08500
TCTTCCGCAGCGCAGGCGGCAAGTGAAGACGGCGGCCGCGGCCCGTATGTGCAGGCGGAT
TTAGCCTACGCCGCCGAACGCATTACCCACGATTATCCGGAACCAACCGCTCAAAAAAAA
GGCACAATAAGCACGGTAAGCGATTATTTCAGAAACATCCGTACGCATTCCATCCACCCC
AGGGTGTCGGTCGGCTACGACTTCGGCGGCTGGAGGATAGCGGCAGATTATGCCCGTTAC
AGAAAGTGGAACAACAATAAATATTCCGTCAACACGAAAAAGGCGAGAGAAAACAGAGAC
AGTAAAAAAGGGACAACCGTGACGGAATATCTGAAGGCGGAAAATCAGGAAAACGGTACG
TTCCACGCCGTCTCCTCGCTCGGTTTGTCAGCCGTTTACGATTTCGATACCGGTTCCCGC
TTCAAACCCTATGCAGGCGTGCGCGTCGCCTACGGACACGTTAAACATCAGGTTCGTTCA
GTGGAAAGCGAAACCACGATTGTACTCAGTAAAACATTTGGCGTTGAAAAGCCAGGCGAG
CTCATAAAAGGCCCGACCAGCAAACCTGCCCATCACGAAAGCCGCAGCATCAGCAGCTTG
GGCTTCGGCGCAGTGGCAGGCGTAGGCATCGACATCACGCCCAAGCTGACCCTGGACGCC
GGGTACCGCTACCACAACTGGGGACGCTTGGAAAACACCCGCTTCAAAACCCACGAAGCC
TCATTGGGCATGCGCTACCGCTTC
>IX30_RS11275
TCTTCCGCAGCGCAGGCGGCAAGTGAAGGCAATGGCCGCGGTCCGTATGTGCAGGCGGAT
TTAGCCTATGCCGCCGAACGCATTACCCACGATTATCCGGAACCAACCGCTCAAAAAAAA
GGCACAATAAGCACGGTAAGCGATTATTTCAGAAACATCCGTACGCATTCCATCCACCCC
AGGGTGTCGGTCGGCTACGACTTCGGCGGCTGGAGGATAGCGGCAGATTATGCCCGTTAC
AGAAAATGGAACAACAATAAATATTCCGTCAACATAGAAAATGTGCGGATACGTAAAGAG
AATGGCATCAGGATAGACCGGAAGACGGAAAATCAGGAAAACGGTACGTTCCACGCCGTT
TCTTCTCTCGGCTTGTCCGCCGTTTACGATTTCAAACTCAACGACAAATTCAAACCCTAT
ATCGGTGCGCGCGTCGCCTACGGACACGTCAGACACAGCATCGATTCGACCAAAAAAGCA
ACAGAGTTTCTTACCGTCCCCCATGGTAAGAACATAAAATCTACAACTTATGATAATATT
AGTCCACAGACGCAAAACGCCCATCACCAAAGCGACAGCATCCGCCGCGTAGGTCTCGGT
GTCATCGCCGGCGTCGGTTTCGACATCACGCCCAAGCTGACCCTGGACGCCGGATACCGC
TACCACAACTGGGGACGCCTGGAAAACACCCGCTTCAAAACCCACGAAGCCTCATTGGGC
ATGCGCTACCGCTTC
>IX30_RS11320
TCTTCCGCAGCGCGGGCGGCGGGTGAAGACCATGGGCGCGGCCCGTATGTGCAGGCGGAT
CTGGCTTACGCCTACGAGCACATTACCCGCGATTATCCCGATGCAGCCGGTGCAAACAAA
GGCAAAATAAGCACGGTAAGCGATTATTTCAGAAACATCCGTACGCATTCCATCCACCCC
AGGGTGTCGGTCGGCTACGACTTCGGCGGCTGGCGCATCGCCGCGGATTATGCCCGTTAC
AGGAAATGGCACAACAATAAATATTCCGTGAACATAAAAGAGTTGGAAAGAAAGAATAAT
AAAATTTCTGGCAGCGACCAGCTTAACATAAAATACCAAAAGACGGAACATCAGGAAAAC
GGCACATTCCACGCCGTTTCTTCTCTCGGCTTGTCAACCGTTTACGATTTCAGAGTCAAC
GATAAATTCAAACCCTATATCGGTGTGCGTGTCGGCTACGGACACGTCAGACACGGTATC
GATTCGACTAAAAAAACGAAAAATACTCTTACCGCCTACCATGGTGTTGGCAAAGGATTT
ACGCATTATGATAATATAGAGCCGGAAAAAAACCAAAAAAACACTTATCGCCAAAACCGC
AGCAGCCGCCGCTTGGGCTTCGGCGCGATGGCGGGCGTGGGCATAGACGTCGCGCCCGGC
CTGACCTTGGACGCCGGCTACCGCTACCACTATTGGGGACGCTTGGAAAACACCCGCTTC
AAAACCCACGAAGCCTCATTGGGCGTGCGCTACCGCTTC
>IX30_RS11345
CCTTCCGCAGCGCAGGCGGCAAGTGAAGACGGCGGCCGCGGCCCGTATGTGCAGGCGGAT
TTAGCCTACGCCGCCGAACGCATTACCCACGATTATCCGGAACCAACCGCTCAAAAAAAA
GGCACAATAAGCACGGTAAGCGATTATTTCAGAAACATCCGTACGCATTCCATCCACCCC
AGGGTGTCGGTCGGCTACGATTTCGGCAGCTGGAGGATAGCGGCAGATTATGCCCGTTAC
AGAAAGTGGAACAACAATAAATATTCCGTCAACATAGAAAAGGGGCAAGAAGTCCATAAA
AACAGGAGAGACCGGAAGACGGAAAATCAGGAAAACGGTACGTTCCACGCCGTTTCTTCT
CTCGGCTTGTCCGCCGTTTACGATTTCAAACTCAACGACAAATTCAAACCCTATATCGGT
GCGCGCGTCGCCTACGGACACGTCAGACACAGCATCGATTCGACCAAAAAAGCAACAGAG
TTTCTTACCGTCCCCCATGGTCCTGGCACAACCCCTACGGTTTATCCTGGGAAAAATACG
CAAGACGCCCATCGCGAAAGCGACAGCATCCGCCGCGTGGGTCTCGGTGTCATCGCCGGC
GTCGGTTTC
>IX30_RS11465
GCAGCGCAGGCGGCGGGTGAAGACGGCGGCCGCGGCCCGTATGTGCAGGCGGATTTAGCC
TATGCCGCCGAACGCATTACCCACGATTATCCGGAACCAACCGCTCAAAAAAAAGGCACA
ATAAGCACGGTAAGCGATTATTTCAGAAACATCCGTACGCATTCCATCCACCCCAGGGTG
TCGGTCGGCTACGACTTCGGCGGCTGGAGGATAGCGGCAGATTATGCCCGTTACAGAAAA
TGGAACAACAATAAATATTCCGTCAACATAAAAGAGTTGGGAAGAAACGAGAATAAAAAT
TCTGGCGGCAAACTTAACATACAAACCCAAAAGACGGAACATCAGGAAAACGGCACATTC
CACGCCGTCTCCTCGCTCGGTTTGTCAGCCGTTTACGATTTCGATACCGGTTCCCGCTTC
AAACCCTATATCGGCGCACGCGTCGCCTACGGACACGTCAGACATCAGGTTCGTTCGGTT
GAACAAAAAACTGATATTGTTACCACTTACCCAAACAACGGTGGTGCGAAAACTTCTGTT
CCATCAAAAATGTCCCCCAAACCTGCCTATCACGAAAACCGCAGCAGCCGCCGCTTGGGC
TTCGGCGTCATCGCCGGCGTCGGTTTC
>NGHG_02137
ATAAGCACGGTAAGCGATTATTTCAGAAACATCCGTACGCATTCCATCCACCCCCGGGTG
TCGGTCGGCTACGACTTCGGCGGCTGGAGGATAGCGGCAGATTATGCCCGTTACAGAAAG
TGGAACAACAATAAATATTCCGTTAACATAGAAAATGTGAAAAAACACGACAATGGCAAC
AGGATAGACCGGAAGACGGAAAATCAGGAAAACGGTACGTTCCACGCCGTCTCCTCACTC
GGCTTATCCGCTATTTACGATTTCCAAATAAACGATAAATTCAAACCCTATATCGGCGCG
CGCGTCGCCTACGGACACGTCAGACACAGCATCGATTCGACCAAAAAAACAATAGAGGTT
ACTACCGTCCCCAGCAATGCTCCTAACGGAGCAGTTACAACTTATAATACTGATCCAAAG
ACGCAAAACGATTACCAAAGCAACAGCATCCGCCGCGTGGGTCTCGGTGTCATCGCCGGC
GTCGGTTTCGACATCACGCCCAAGCTGACCCTGGACGCCGGCTACCGCTACCACAACTGG
GGACGCCTGGAAAACACCCGCTTCAAAACCCACGAAGCCTCGTTGGGCGTGCGCTACCGC
>NGIG_RS0100005
TCCGCAGCGCAGGCGGCAAGTGAAGACGGCGGCCGCGGCCCGTATGTGCAGGCGGATTTA
GCCTACGCCGCCGAACGCATTACCCACGATTATCCGGAACCAACCGGTGCAAAAAAAGCA
CAATTAAGCACGGTAAGCGATTATTTCAGAAACATCCGTACGCATTCCATCCACCCCAGG
GTGTCGGTCGGCTACGACTTCGGCGGCTGGAGGATAGCGGCAGATTATGCCCGTTACAGA
AAATGGAACAACAATAAATATTCCGTCAACACAAAAAAGGTGGGAGAAAGAAATAACGGA
AACACAAACGTGGCGCAATATCTGAAGGCGGAAAATCAGGAAAACGGTACGTTCCACGCC
GCCTCCTCGCTCGGCTTGTCCGCCGTTTACGATTTCGATACCGGTTCCCGCTTCAAACCC
TATGCAGGCGTGCGCGTCGCCTACGGACACGTTAAACATCAGGTTCGTTCAGTGGAAAGC
GAAACCACGATTGTACTCAGTAAAATGAAAGACGTTACAAAGCCAGGCGAGATCATAAAA
GGTCCGACCCACCAACCTGCCTATCACGAAAGCCGCAGCATCAGCAGCTTGGGCTTCGGC
GCGATGGCGGGCGTGGGCATAGACGTCGCGCCCGGCCTGACCCTGGACGCCGGGTACCGC
TACCACAACTGGGGACGCTTGGAAAACACCCGCTTCAAAACCCACGAAGCCTCATTGGGC
GTGCGCTACCGCTTC
>NGJG_RS10035
TCTTCCGCAGCGCAGGCGGCAAGTGAAGGCAATGGCCGCGGCCCGTATGTGCAGGCGGAT
TTAGCCTACGCCGCCGAACGCATTACCCACGATTATCCGGAACCAACCGGTGCAAAAAAA
GGCAAAATAAGCACGGTAAGCGATTATTTCAGAAACATCCGTACGCATTCCATCCACCCC
AGGGTGTCGGTCGGCTACGACTTCGGCGGCTGGAGGATAGCGGCAGATTATGCCCGTTAC
AGAAAGTGGAACAACAATAAATATTCCGTCAACATAAAAAATGTGCGGATACGTGAAAAC
AATGGCAACAGGCAAGATCTGAAGACGGAAAATCAGGAAAACGGTACGTTCCACGCCACC
TCCTCGCTCGGTTTGTCAGCCGTTTACGATTTCGATACCGGTTCCCGCTTCAAACCCTAT
GCAGGCGTGCGCGTCGCCTACGGACACGTCAGACACAGCATCGATTCGACCAAAAAAACA
ATAGAGGTTACTACCATCCCCCATGCTCCTAACGCAACACCTACGATTTATAGGGTACCA
AAGACACAAGACGCCCATCAAGAAAGCGACAGCATCCGCCGCGTGGGCCTCGGT
>NGJG_RS14920
CGCGGCCCGTATGTGCAGGCGGATCTGGCTTACGCCTACGAGCACATCACCCGCGATTAT
CCCGATGCAGCCGGTGCAAACCAAGGCAAAAAAATAAGCACGGTAAGCGATTATTTCAGA
AACATCCGTACGCATTCCATCCACCCCAGGGTGTCGGTCGGCTACGACTTCGGCGGCTGG
AGGATAGCGGCAGATTATGCCCGTTACAGAAAGTGGAACAACAATAAAAACTCCGTCCAA
ATCAAAGAAGTAGGTAACGTTCCACCTAACAGGAAAGACCAAAAGACGGAAAATCAGGAA
AACGGTACATTCCACGCCGTTTCTTCTCTCGGCTTGTCCGCCGTTTACGATTTCGATACC
GGTTCCCGCTTCAAACCCTATATCGGCGCGCGCGTCGCCTACGGACACGTCAGACACAGC
ATCGATTCGACTAAAAAAACAACTGAGATTGTTACAACTGTCGGTAGCAATAAAGCAGCA
GATACGGTACTGATTGGGATAAGTACGCAAGACGCCCATCACCAAAGCAACAGCATCCGC
CGCGTGGGCCTCGGC
>NGJG_02236
GGGCGCGGCCCGTATGTGCAGGCGGATCTGGCTTACGCCTACGAGCACATTACCCGCGAT
TATCCCGATGCAGCCGGTGCAAACAAAGGCAAAATAAGCACGGTAAGCGATTATTTCAGA
AACATCCGTACGCATTCCATCCACCCCAGGGTGTCGGTCGGCTACGACTTCGGCGGCTGG
CGCATCGCCGCGGATTATGCCCGTTACAGGAAATGGCACAACAATAAATATTCCGTGAAC
ATAAAAGAGTTGGAAAGAAGGAATAATAAAACTTCTGGCGGCGACCAGCTTAACATAAAA
TACCAAAAGACGGAACATCAGGAAAACGGCACATTCCACGCCGTTTCTTCTCTCGGCTTG
TCAACCGTTTACGATTTCAGAGTCAACGATAAATTCAAACCCTATATCGGTGTGCGTGTC
GGCTACGGACACGTCAGACACGGTATCGATTCGACTAAAAAAACGAAAAATACTCTTACC
GCCTACCATAGTGCTGGCACAAAACCTACGTATTATGATGATATAGATTCGGGAAAAAAC
CAAAAAAACACTTATCGCCAAAACCGCAGCAGCCGCCGCTTGGGCTTCGGCGCGATGGCG
GGCGTGGGCATAGACGTCGCGCCCGGCCTGACCTTGGACGCCGGCTACCGCTAC
>NGKG_RS114400
GGCGGCCGCGGCCCGTATGTGCAGGCGGATTTAGCCTACGCCTACGAACACATTACCCAC
GATTATCCGGAACCAACCGCTCCAAACAAGAACAAAATAAGCACGGTAAGCGATTATTTC
AGAAACATCCGCACCCGCTCCGTCCACCCCCGGGTGTCGGTCGGCTACGACTTCGGCGGC
TGGAGGATAGCGGCAGATTATGCCCGTTACAGAAAGTGGAACAACAATAAATATTCCGTG
AACATAGAAAATGTGCAAAAACACGACAATGGCAACAGGATAGACCGGAAGACGGAAAAT
CAGGAAAACGGCAGCTTCCACGCCGTCTCCTCGCTCGGTTTGTCCGCCGTTTACGACTTC
AAACTCAACGATAAATTCAAACCCTATATCGGTGCGCGCGTCGCCTACGGACACGTCAGA
CACAGCATCGATTCGACCAAAAAAACAATAGAGTTTCTTACCGCCCCCTCCAATGCTCCT
AACGGAGCATCTACAAATTATGATATTAGTCCAAAGACGCAAAACGCCCATCAAGAAAGC
AACAGCATCCGCCGCGTGGGTCTCGGTGTCATCGCCGGCGTCGGTTTCGACATCACGCCC
AAGCTGACCCTGGACGCCGGGTATCGCTACCACAACTGGGGACGCTTGGAAAACACCCGC
TTCAAAACCCACGAAGCCTCATTGGGCATGCGCTACCGCTTC
>NGKG_02151
ATAAGCACGGTAAGCGATTATTTCAGAAACATCCGTACGCATTCCATCCACCCCAGGGTG
TCGGTCGGCTACGACTTCGGCGGCTGGAGGATAGCGGCAGATTATGCCCGTTACAGAAAG
TGGAACAACAGTAAATATTCCGTCAGCATAAAAAAGTTGCAAAACCAGTATAACAAGAAG
ACGGAAAATCAGGAAAACGGTACGTTCCACGCCGCCTCCTCGCTCGGCTTGTCCGCCGTT
TACGACTTCAAACTCAACGACAAATTCAAACCCTATATCGGTGCGCGCGTCGCCTACGGA
CACGTCAGACACAGCATCGATTCGACCAAAAAAACAACAGGGTTTCTTACCACCGCCGGT
GCTCGTGGCGCAGAGTCTGCGGTTCGTCCTTCTTACAAAAGTACGCAAGACGCCCATCAC
CAAAGCAACAGCATCCGCCGCGTGGGCCTCGGTGTCATCGCCGGTGTCGGTTTCGACATC
ACGCCCAACCTGACCCTGGACGCCGGCTACCGCTACCACAACTGGGGACGCTTGGAAAAC
ACCCGCTTCAAAACCCACGAAGCCTCATTGGGCATGCGCTACCGC
>NGLG_RS113155
ATAAGCACGGTAAGCGATTATTTCAGAAACATCCGTACGCATTCCATCCACCCCAGGGTG
TCGGTCGGCTACGACTTCGGCGGCTGGAGGATAGCGGCAGATTATGCCCGTTACAGAAAG
TGGAACAACAATAAATATTCCGTCAACACAAAACTGGTGAGAGAAAACGAAAACAATAAA
AAAGGGATAACCGTGACGGAATATCTGAAGGCGGAAAATCAGGAAAACGGTACGTTCCAC
GCCGCCTCCTCGCTCGGCTTGTCCGCCGTTTACGATTTCGATACCGGTTCCCGCTTCAAA
CCCTATGCAGGCGTGCGCGTCGCCTACGGACACGTTAAACATCAGGTTCGTTCAGTGGAA
AGCGAAACCACGATTGTACTCAGTAAAATGAAAGACGTTACAAAGCCAGGCGAGATCATA
AAAGGTCCGACCCACCAACCTGCCTATCACGAAAGCCGCAGCATCAGCAGCTTGGGCTTC
GGCGCGATGGCGGGCGTGGGC
>NMAA_RS07235
TCTTCCGCAGCGCAGGCGGCAAGTGAAGACGGCAGCCGCAGCCCGTATTATGTGCAGGCG
GATTTAGCCTACGCCGCCGAACGCATTACCCACGATTATCCGCAAGCAACCGGTGCAAAC
AACACAAGCACAGTAAGCGATTATTTCAGAAACATCCGTGCGCATTCCATCCACCCCCGG
GTGTCGGTCGGCTACGATTTCGGCGACTGGAGGATAGCGGCAGATTATGCCAGTTACAGA
AAATGGAAAGAAAGTAATTATTCTAAAAAAGTTACTGAATTTAAACACCAAAACGGCAAC
AAACAAGAAGACAAAACAGAACATCAGGGAAACGGCAGCTTCCACGCCACTTCTTCTCTC
GGCTTATCCGCCATTTACGATTTCAAACTCAACGATAAATTCAAACCCTATATCGGCGTG
CGCGTCGCCTACGGACACGTTAAACATCAGGTTCATTCAGTGGAAAGCAAAACCACGACT
GTTACCACTAACAATGGAGGCCCTGTCCCACAAGGTCCGACCCCCAAACCTGCCTATCAC
GAAAGCCACAGCATCAGCAGCGTGGGTCTTGGTGTCATCGCCGGTGTCGGTTTCGACATC
ACGCCCAAGCTGACCTTGGACACCGGATACCGTTACCACAACTGGGGACGCTTGGAAAAC
ACCCGCTTCAAAACCCACGAAGTCTCATTGGGCATGCGCTACCACTTC
>NMA_RS08415
TCTTCCGCAGCGCAGGCGGCAAGTGAAGACGGCAGCCGCAGCCCGTATTATGTGCAGGCG
GATTTAGCCTACGCCGCCGAACGCATTACCCACGATTATCCGCAAGCAACCGGTGCAAAC
AACACAAGCACAGTAAGCGATTATTTCAGAAACATCCGTGCGCATTCCATCCACCCCCGG
GTGTCGGTCGGCTACGATTTCGGCGACTGGAGGATAGCGGCAGATTATGCCAGTTACAGA
AAATGGAAAGAAAGTAATTATTCTAAAAAAGTTACTGAATTTAAACACCAAAACGGCAAC
AAACAAGAAGACAAAACAGAACATCAGGGAAACGGCAGCTTCCACGCCACTTCTTCTCTC
GGCTTATCCGCCATTTACGATTTCAAACTCAACGATAAATTCAAACCCTATATCGGCGTG
CGCGTCGCCTACGGACACGTTAAACATCAGGTTCATTCAGTGGAAAGCAAAACCACGATT
GTTACCTCTAAACCAACGAAAGGTGCTACACAGCCAGGCAAGCTTGTATCAGGTCCGACC
CCCAAACCTGCTTATCACGAAAGCAACAGCATCAGCAGCTTGGGTCTTGGTGTCATCGCC
GGTGTCGGTTTCGACATCACGCCCAAGCTGACCTTGGACACCGGATACCGTTACCACAAC
TGGGGACGCTTGGAAAACACCCGCTTCAAAACCCACGAAGTCTCATTGGGCATGCGCTAC
CACTTC
>NMA_RS09545
TCTTCCGCAGCGCAGGCGGCAAGTGAAGACGGCAGCCGCAGCCCGTATTATGTGCAGGCG
GATTTAGCCTACGCCGCCGAACGCATTACCCACGATTATCCGCAAGCAACCGGTGCAAAC
AACACAAGCACAGTAAGCGATTATTTCAGAAACATCCGTACGCATTCCATCCACCCTCGG
GTGTCGGTCGGCTACGATTTCGGCGACTGGAGGATAGCGGCAGATTATGCCAGTTACAGA
AAATGGAACGACAATAAATATTCCGTCAACACAAAAAATGTGCAGGTGAATAAAAGCAAT
GGCAACAGGCAAGACCTGAAGACGGAAAATCAGGAAAACGGTACATTCCACGCCGTCTCC
TCGCTCGGCTTGTCCGCCATTTACGATTTCAAACTCAACGATAAATTCGATAAATTCAAA
CCCTATATCGGTGTGCGCGTCGCCTACGGACACGTTAAACATCAGGTTCATTCAGTGGAA
AGCAAAACCACGATTGTTACCTCTAAACCAACGAAAGGTGCTACACAGCCAGGCAAGCTT
GTATCAGGTCCGACCCCCAAACCTGCTTATCACGAAAGCAACAGCATCAGCAGCTTGGGT
CTTGGTGTCATCGCCGGTGTCGGTTTCGACATCACGCCCAAGCTGACTTTAGACACCGGA
TACCGCTACCACAACTGGGGACGCTTGGAAAACACCCGCTTCAAAACCCACGAAGCCTCA
TTGGGCGTGCGCTACCGCTTC
>NMO_RS08835
TCTTCCGCAGCGCAGGCGGCAAGTGAAGACAGCAGCCGCAGCCCGTATTATGTGCAGGCG
GATTTAGCCTACGCCGCCGAACGCATTACCCACGATTATCCGCAAGCAACCGGTGCAAAC
AACACAAGCACAGTAAGCGATTATTTCAGAAACATCCGTGCGCATTCCATCCACCCCCGG
GTGTCGGTCGGCTACGATTTCGGCGGCTGGAGGATAGCGGCAGATTATGCCAGTTACAGA
AAATGGAAAGAAAGTAATTATTCTAAAAAAGTTACTGAATTTAAACACGAAAACGGCAAC
AAAAAAGAAGACAAAACAGAACATCAGGGAAACGGCAGCTTCCACGCCGCTTCTTCTCTC
GGCTTATCCGCCATTTACGATTTCAAACTCAACGATAAATTCAAACCCTATATCGGCGCG
CGCGTCGCCTACGGACACGTTAAACATCAGGTTCATTCAGTGGAAAGCAAAACCACGACT
GTTACCTCTAAAGGTGGAGGCCCTATCCCACAAGGTCCGACCCCCAAACCTCCCTATCAC
GAAAGCAACAGCATCAGCAGCTTGGGTCTTGGTGTCATCGCCGGTGTCGGTTTCGACATC
ACGCCCAAGCTGACTTTAGACACCGGATACCGCTACCACAACTGGGGACGCTTGGAAAAC
ACCCGCTTCAAAACCCACGAAGTCTCATTGGGCGTGCGCTACCACTTC
>NMO_RS04485
TCTTCCGCAGCGCAGGCGGCAAGTGAAGACAGCAGCCGCAGCCCGTATTATGTGCAGGCG
GATTTAGCCTATGCCGCCGAACGCATTACCCACGATTATCCGAAACCAACCGGTGCAAAC
AACACAAGCACAGTAAGCGATTATTTCAGAAACATCCGTGCGCATTCCATCCACCCCCGG
GTGTCGGTCGGCTACGATTTCGGCGGCTGGAGGATAGCGGCAGATTATGCCAGTTACAGA
AAGTGGAACAACAATAAATATTCCGTCAACATAAAAAAGGGGAGAGAAACCCAGGACAAT
AGGGAAGAACTGAAGACGGAAAATCAGGAAAACGGCAGCTTCCACGCCGCTTCTTCTCTC
GGCTTATCCGCCATTTACGATTTCAAACTCAACGATAAATTCGATAAATTCAAACCCTAT
ATCGGTGCGCGCGTCGCCTACGGGCACGTTAAACATCAGGTTCATTCGGTGGAAACCAAA
ACCACGATTGTTACCTCTAAACCAAAAGGAAAACATCTAAAGGGAGGACCTGTCTCATCA
AGAGAGCTCAGCAAACCTCCCTATCACGAAAGCCACAGCATCAGCAGCTTGGGTCTTGGC
GTTATCGCCGGTGTCGGTTTCGACATCACGCCCAAGCTGACCTTGGACACCGGATACCGT
TACCACAACTGGGGACGCTTGGAAAACACCCGCTTCAAAACCCACGAAGTCTCATTGGGC
GTGCGCTACCGCTTC
>NMO_RS08030
TCTTCCGCAGCGCAGGCGGCAAGTGAAGACGGCAGCCGCAGCCCGTATTATGTGCAGGCG
GATTTAGCTTATGCCGCCGAACGCATTACCCACGATTATCCGAAAGCAACCGGTGCAAAC
AACACAAGCACAGTAAGCGATTATTTCAGAAACATCCGTGCGCATTCCATCCACCCCCGG
GTGTCGGTCGGCTACGATTTCGGCGGCTGGAGGATAGCGGCAGATTATGCCAGTTACAGA
AAATGGAAAGAAAGTAATTATTCTAAAAAAGTTACTGAATTTAAACACGAAAACGGCAAC
AAAAAAGAAGACAAAACAGAACATCAGGGAAACGGCAGCTTCCACGCCGCTTCTTCTCTC
GGCTTATCCGCCATTTACGATTTCAAACTCAACGATAAATTCAAACCCTATATCGGCGCG
CGCGTCGCCTACGGACACGTTAAACATCAGGTTCATTCAGTGGAAAGCAAAACCACGACT
GTTACCTCTAAAGGTGGAGGCCCTATCCCACAAGGTCCGACCCCCAAACCTCCCTATCAC
GAAAGCAACAGCATCAGCAGCTTGGGTCTTGGTGTCATCGCCGGTGTCGGTTTCGACATC
ACGCCCAAGCTGACTTTAGACACCGGATACCGCTACCACAACTGGGGACGCTTGGAAAAC
ACCCGCTTCAAAACCCACGAAGTCTCATTGGGCGTGCGCTACCACTTC
>AW44_RS11510
TCTTCCGCAGCGCAGGCGGCAAGTGAAGGCAATGGCCGCGGCCCGTATGTGCAGGCGGAT
TTAGCCTACGCCGCCGAACGCATTACCCACGATTATCCGGAACCAACCGGTGCAAAAAAA
GGCACAATAAGCACGGTAAGCGATTATTTCAGAAACATCCGTACGCATTCCATCCACCCC
AGGGTGTCGGTCGGCTACGACTTCGGCGGCTGGAGGATAGCGGCAGATTATGCCCGTTAC
AGAAAGTGGAACAACAATAAATATTCCGTGAGCATAAAAGAGTTGGGAAGAAACGGTAAT
GAAAATTCTGGCGGCAAACTTAACATACAAACCCAAAAGACGGAACATCAAGAAAACGGC
ACATTCCACGCCGCCTCTTCTCTCGGCTTGTCAACCATTTACGATTTCGATACCGGTTCC
CGCTTCAAACCCTATATCGGCATGCGCGTCGCCTACGGACACGTCAGACATCAGGTTCGT
TCGGTTCAACAAGAAACCATTGCTGTTACCACTTACTCAAAGGAACAGAATGTTGCGCCA
AGTGTTACCACAGGTGGTCCGACCAAAAAACCTGCCCATCACGAAAGCCGCAGCACCCGC
AGCTTGGGCTTCGGCGCAGTGGCAGGCGTAGGCATCGACATCACGCCCAAGCTGACCTTG
GACGCCGGCTACCGCTACCACTATTGGGGACGCCTGGAAAACACCCGCTTCAAAACCCAC
GAAGCCTCGTTGGGCGTGCGCTACCGCTTC
>AW44_RS11545
TCTTCCGCAGCGCGGGCGGCGGGTGAAGACCATGGGCGCGGCCCGTATGTGCAGGCGGAT
TTAGCCTACGCCGCCGAACGCATTACCCACGATTATCCGGAACCAACCGGTGCAAAAAAA
GGCACAATAAGCACGGTAAGCGATTATTTCAGAAACATCCGTACGCATTCCATCCACCCC
AGGGTGTCGGTCGGCTACGACTTCGGCGGCTGGAGGATAGCGGCAGATTATGCCCGTTAC
AGAAAATGGAACAACAATAAATATTCCGTGAACACAAAAGAGTTGGGAAGAAACGGTAAT
GAAAATTCTGGCGGCGACCAGCTTAACATAAAACACCAAAAGACGGAAAATCAGGAAAAC
GGTACGTTCCACGCCGTTTCTTCTCTCGGCTTGTCAACCGTTTACGATTTCAGACCCAAC
GACAAATTCAAACCCTATATCGGCATGCGCGTCGCCTACGGACACGTCAGACACGGCATC
GATTCGACTAAAAAAACGAAAAATACTCTTACCGCCTACCATGGTGTTGGCAAAGGATCT
ACGTATTATGATAATATAGAGCCGGAAAAAAACCAAAAAAACACTTATCGCCAAAACCGC
AGCAGCCGCCGCTTGGGCTTCGGCGCGATGGCGGGCGTGGGCATAGACGTCGCGCCCAAG
CTGACCCTGGACGCCGGCTACCGCTACCACTATTGGGGACGCCTGGAAAACACCCGCTTC
AAAACCCACGAAGCCTCATTGGGCGTGCGCTACCGCTTC
>AW44_RS11570
AGCACGGTAAGCGATTATTTCAGAAACATCCGTACGCATTCCATCCACCCCAGGGTGTCG
GTCGGCTACGACTTCGGCGGCTGGAGGATAGCGGCAGATTATGCCCGTTACAGAAAGTGG
AACAACAATAAATATTCCGTTAACATAGAAAATGTGAAAAAACACGACAATGGCAACAGG
ATAGACCGGAAGACGGAAAATCAGGAAAACGGTACGTTCCACGCCGTTTCTTCTCTCGGC
TTGTCCGCCGTTTACGATTTCAAACTCAACGACAAATTCAAACCCTATATCGGTGCGCGC
GTCGCCTACGGACACGTCAGACACAGCATCGATTCGACTAAAAAAACAACAGAGTTTCTT
ACCGCCGCCGGTCAGGATGGCGGAGCGCCTACGGTTTATAATAACGGAAGTACGCAAGAC
GCCCATCAAGAAAGCGACAGCATCCGCCGCGTGGGCCTCGGCGTCATCGCCGGCGTCGGT
TTCGACATCACGCCCAAGCTGACCTTGGACGCCGGCTACCGCTACCACAACTGGGGACGC
TTGGAAAACACCCGCTTCAAAACCCACGAAGCCTCGTTGGGCGTGCGCTACCGC
>AW44_14290
TCCGCAGCGCGGGCGGCAAGTGAAGACGGCGGCCGCGGCCCGTATGTGCAGGCGGATTTA
GCCTACGCCGCCGAACGCATTACCCACGATTATCCGGAACCAGCCGGTGCAAAAAAAGGC
AAAATAAGCACGGTAAGCGATTATTTCAGAAACATCCGTACGCATTCCATCCACCCCAGG
GTGTCGGTCGGCTACGACTTCGGCGGCTGGAGGATAGCGGCAGATTATGCCCGTTACAGA
AAGTGGAACAACAATAAATATTCCGTCAACATAAAAAATGTGCGGATACATGCAAGCAAT
GGCAACAGGATAGACCTGAAGACGGAAAATCAGGAAAACGGTACGTTCCACGCCGTTTCT
TCTCTCGGCTTGTCCGCCGTTTACGATTTCAAACTCAACGACAAATTCAAACCCTATATC
GGTGCGCGCGTCGCCTACGGACACGTCAGACACAGCATCGATTCGACCAAAAAACAACAG
GGTTTCTTACCACCGCCGGTGCTCGTGGCGCAGCACCTACGGTTTCTTCTCCTTACAAAA
ATACGCAAAGCACCCATCGCGAAAGCGACAGCATCCGCCGCGTGGGCCTCGGTGTCATCG
CCGGCGTCGGTTTCGACATCACGCCCAAGC
>BK60_11785
TTAAGCACGGTAAGCGATTATTTCAGAAACATCCGTACGCATTCCATCCACCCCAGGGTG
TCGGTCGGCTACGACTTCGGCGGCTGGAGGATAGCGGCAGATTATGCCCGTTACAGAAAG
TGGAAAGAAAGCAATTCTTCTATTAAAAAAGTTACTGAAGATATAAAAGACAACTACAAA
GAAACCAAAACAGAACATCAGGAAAACGGCACATTCCACGCCGTTTCTTCTCTCGGCTTG
TCAACCATTTACGATTTCCAAATAAGCGATAAATTCAAACCCTATATCGGTGTGCGCGTC
GGCTACGGACACGTCAGACATCAGGTTCGTTCGGTTGGGCAAGAAACTATAACTGTTACC
CCTAAACCAAAGAATGGTACACAAGGAGGTCCTGTTAAATCAACTAGCCCCATCCCTGCC
TATCACGAAAACCGCAGCAGCCGCCGCTTGGGCTTCGGCGCGATGGCGGGCGTGGGCATA
GACGTCGCGCCCGGCCTGACCTTGGACGCCGGCTACCGCTACCACTATTGGGGACGCCTG
GAAAACACCCGCTTCAAAACCCACGAAGCCTCATTGGGCGTGCGCTACCGC
>BK60_RS11495
ATAAGCACGGTAAGCGATTATTTCAGAAACATCCGTACGCATTCCATCCACCCCAGGGTG
TCGGTCGGCTACGACTTCGGCGGCTGGAGGATAGCGGCAGATTATGCCCGTTACAGAAAG
TGGAACAACAGTAAATATTCCGTCAGCATAAAAAAGTTGCAAAACCAGTATAACAAGAAG
ACGGAAAATCAGGAAAACGGTACGTTCCACGCCGCCTCCTCGCTCGGCTTGTCCGCCGTT
TACGACTTCAAACTCAACGACAAATTCAAACCCTATATCGGTGCGCGCGTCGCCTACGGA
CACGTCAGACACAGCATCGATTCGACCAAAAAAACAACAGGGTTTCTTACCACCGCCGGT
GCTCGTGGCGCAGGGTCTGCGGTTCGTCCTTCTTACAAAAGTACGCAAGACGCCCATCAC
CAAAGCAACAGCATCCGCCGCGTGGGCCTCGGTGTCATCGCCGGTGTCGGTTTCGACATC
ACGCCCAACCTGACCCTGGACGCCGGCTACCGCTACCACAACTGGGGACGCTTGGAAAAC
ACCCGCTTCAAAACCCACGAAGCCTCATTGGGCGTGCGCTACCGC
>BK60_RS11400
TCTTCCGCAGCGCGGGCGGCGGGTGAAGACCATGGGCGCGGCCCGTATGTGCAGGCGGAT
CTGGCTTACGCCTACGAGCACATCACCCGCGATTATCCCGATGCAGCCGGTCTAGAAAAA
GGCAAAAAAATAAGCACGGTAAGCGATTATTTCAGAAACATCCGTACGCATTCCATCCAC
CCCAGGGTGTCGGTCGGCTACGACTTCGGCGGCTGGAGGATAGCGGCAGATTATGCCCGT
TACAGAAAATGGAAAGAAAGTAATTCTTCTACTAAAAAAGTTACTGAAGATATAAAAGAC
AACTACCGAGAAACCAAAACAGAACATCAAGGAAACGGCAGCTTCCACGCCGCTTCTTCT
CTCGGCTTATCCGCCGTTTACGATTTCAAACTCAACGATAAATTCAAACCCTATATCGGT
GCGCGCGTCGGCTACGGACACGTCAGACATCAGGTTCGTTCGGTTGGGCAAGAAACTATA
ACTGTTACCCCTAAACCAAAGAATGGTACGCAAGGAGGTTCTGTTATATCAACTAGCCCC
GTCCCTGCCTATCACGAAAACCGCAGCAGCCGCCGCTTGGGCTTCGGCGCGATGGCGGGC
GTGGGCATAGACGTCGCGCCCAACCTGACCCTGGACGCCGGCTACCGCTACCACTATTGG
GGACGCCTGGAAAACACCCGCTTCAAAACCCACGAAGCCTCATTGGGCGTGCGCTACCGC
TTC
>DT75_RS08420
TCTTCCGCAGCGCAGGCGGCAAGTGAAGACGGCGGCCGCGGCCCGTATGTGCAGGCGGAT
TTAGCCTACGCCGCCGAACGCATTACCCACGATTATCCGGAACCAACCGCTCAAAAAAAA
GGCACAATAAGCACGGTAAGCGATTATTTCAGAAACATCCGTACGCATTCCATCCACCCC
AGGGTGTCGGTCGGCTACGACTTCGGCGGCTGGAGGATAGCGGCAGATTATGCCCGTTAC
AGAAAGTGGAACAACAATAAATATTCCGTCAACACGAAAAAGGCGAGAGAAAACAGAGAC
AGTAAAAAAGGGACAACCGTGACGGAATATCTGAAGGCGGAAAATCAGGAAAACGGTACG
TTCCACGCCGTCTCCTCGCTCGGTTTGTCAGCCGTTTACGATTTCGATACCGGTTCCCGC
TTCAAACCCTATGCAGGCGTGCGCGTCGCCTACGGACACGTTAAACATCAGGTTCGTTCA
GTGGAAAGCGAAACCACGATTGTACTCAGTAAAACATTTGGCGTTGAAAAGCCAGGCGAG
CTCATAAAAGGCCCGACCAGCAAACCTGCCCATCACGAAAGCCGCAGCATCAGCAGCTTG
GGCTTCGGCGCAGTGGCAGGCGTAGGCATCGACATCACGCCCAAGCTGACCCTGGACGCC
GGGTACCGCTACCACAACTGGGGACGCTTGGAAAACACCCGCTTCAAAACCCACGAAGCC
TCATTGGGCATGCGCTACCGCTTC
>DT75_RS09370
CCTTCCGCAGCGCAGGCGGCAAGTGAAGACGGCGGCCGCGGCCCGTATGTGCAGGCGGAT
TTAGCCTACGCCGCCGAACGCATTACCCACGATTATCCGGAACCAACCGCTCAAAAAAAA
GGCACAATAAGCACGGTAAGCGATTATTTCAGAAACATCCGTACGCATTCCATCCACCCC
AGGGTGTCGGTCGGCTACGATTTCGGCAGCTGGAGGATAGCGGCAGATTATGCCCGTTAC
AGAAAGTGGAACAACAATAAATATTCCGTCAACATAGAAAAGGGGCAAGAAGTCCATAAA
AACAGGAGAGACCGGAAGACGGAAAATCAGGAAAACGGTACGTTCCACGCCGTTTCTTCT
CTCGGCTTGTCCGCCGTTTACGATTTCAAACTCAACGACAAATTCAAACCCTATATCGGT
GCGCGCGTCGCCTACGGACACGTCAGACACAGCATCGATTCGACCAAAAAAGCAACAGAG
TTTCTTACCGTCCCCCATGGTCCTGGCACAACCCCTACGGTTTATCCTGGGAAAAATACG
CAAGACGCCCATCGCGAAAGCGACAGCATCCGCCGCGTGGGTCTCGGTGTCATCGCCGGC
GTCGGTTTCGACATCACGCCCAACCTGACCCTGGACGCCGGATACCGCTACCACAACTGG
GGACGCCTGGAAAACACCCGCTTCAAAACCCACGAAGCCTCATTGGGCATGCGCTACCGC
TTC
>DT75_RS11105
TCTTCCGCAGCGCAGGCGGCAAGTGAAGGCAATGGCCGCGGTCCGTATGTGCAGGCGGAT
TTAGCCTATGCCGCCGAACGCATTACCCACGATTATCCGGAACCAACCGCTCAAAAAAAA
GGCACAATAAGCACGGTAAGCGATTATTTCAGAAACATCCGTACGCATTCCATCCACCCC
AGGGTGTCGGTCGGCTACGACTTCGGCGGCTGGAGGATAGCGGCAGATTATGCCCGTTAC
AGAAAATGGAACAACAATAAATATTCCGTCAACATAGAAAATGTGCGGATACGTAAAGAG
AATGGCATCAGGATAGACCGGAAGACGGAAAATCAGGAAAACGGTACGTTCCACGCCGTT
TCTTCTCTCGGCTTGTCCGCCGTTTACGATTTCAAACTCAACGACAAATTCAAACCCTAT
ATCGGTGCGCGCGTCGCCTACGGACACGTCAGACACAGCATCGATTCGACCAAAAAAGCA
ACAGAGTTTCTTACCGTCCCCCATGGTAAGAACATAAAATCTACAACTTATGATAATATT
AGTCCACAGACGCAAAACGCCCATCACCAAAGCGACAGCATCCGCCGCGTAGGTCTCGGT
GTCATCGCCGGCGTCGGTTTCGACATCACGCCCAAGCTGACCCTGGACGCCGGATACCGC
TACCACAACTGGGGACGCCTGGAAAACACCCGCTTCAAAACCCACGAAGCCTCATTGGGC
ATGCGCTACCGCTTC
>DT75_RS11395
GATGCAGCCGGTGCAAACCAAGGCAAAAAAATAAGCACGGTAAGCGATTATTTCAGAAAC
ATCCGTACGCATTCCATCCACCCCAGGGTGTCGGTCGGCTACGATTTCGGCAGCTGGAGG
ATAGCGGCAGATTATGCCCGTTACAGAAAGTGGAACAACAATAAATATTCCGTCAACATA
GAAAAGGGGCAAGAAGTCCATAAAAACAGGAGAGACCGGAAGACGGAAAATCAGGAAAAC
GGTACGTTCCACGCCGTTTCTTCTCTCGGCTTGTCCGCCGTTTACGATTTCAGACCCAAC
GATAAATTCAAACCCTATATCGGTGTGCGCGTCGCCTACGGACACGTCAGATACGGCATC
GATTCGACTAAAAAAATAACAGGTACTCTTACCGCCTACCCTAATGATGCTGACGCAGCA
GCTACGGTTTATCCTGACGGACATCCGCAAAAAAACACCTATCAAAAAAGCAACAGCAGC
CGCCGCTTGGGCTTCGGCGCGATGGCGGGCGTGGGCATAGACGTCGCGCCCGGCCTGACC
CTGGACGCCGGCTACCGCTACCACAACTGGGGACGCTTGGAAAACACCCGCTTCAAAACC
CACGAAGCCTCATTGGGCGTGCGCTACCGCTTC
>DT75_RS11570
TCTTCCGCAGCGCAGGCGGCGGGTGAAGACGGCGGCCGCGGCCCGTATGTGCAGGCGGAT
TTAGCCTATGCCGCCGAACGCATTACCCACGATTATCCGGAACCAACCGCTCAAAAAAAA
GGCACAATAAGCACGGTAAGCGATTATTTCAGAAACATCCGTACGCATTCCATCCACCCC
AGGGTGTCGGTCGGCTACGACTTCGGCGGCTGGAGGATAGCGGCAGATTATGCCCGTTAC
AGAAAATGGAACAACAATAAATATTCCGTCAACATAAAAGAGTTGGGAAGAAACGAGAAT
AAAAATTCTGGCGGCAAACTTAACATACAAACCCAAAAGACGGAACATCAGGAAAACGGC
ACATTCCACGCCGTCTCCTCGCTCGGTTTGTCAGCCGTTTACGATTTCGATACCGGTTCC
CGCTTCAAACCCTATATCGGCGCACGCGTCGCCTACGGACACGTCAGACATCAGGTTCGT
TCGGTTGAACAAAAAACTGATATTGTTACCACTTACCCAAACAACGGTGGTGCGAAAACT
TCTGTTCCATCAAAAATGTCCCCCAAACCTGCCTATCACGAAAACCGCAGCAGCCGCCGC
TTGGGCTTCGGCGTCATCGCCGGCGTCGGTTTCGACATCACGCCCAAGCTGACCCTGGAC
GCCGGATACCGCTACCACAACTGGGGACGCCTGGAAAACACCCGCTTCAAAACCCACGAA
GCCTCATTGGGCATGCGCTACCGCTTC
>DT75_RS11595
GATGCAGCCGGTGCAAACAAAGGCAAAATAAGCACGGTAAGCGATTATTTCAGAAACATC
CGTACGCATTCCATCCACCCCAGGGTGTCGGTCGGCTACGACTTCGGCGGCTGGCGCATC
GCCGCGGATTATGCCCGTTACAGGAAATGGCACAACAATAAATATTCCGTGAACATAAAA
GAGTTGGAAAGAAAGAATAATAAAATTTCTGGCAGCGACCAGCTTAACATAAAATACCAA
AAGACGGAACATCAGGAAAACGGCACATTCCACGCCGTTTCTTCTCTCGGCTTGTCAACC
GTTTACGATTTCAGAGTCAACGATAAATTCAAACCCTATATCGGTGTGCGTGTCGGCTAC
GGACACGTCAGACACGGTATCGATTCGACTAAAAAAACGAAAAATACTCTTACCGCCTAC
CATGGTGTTGGCAAAGGATTTACGCATTATGATAATATAGAGCCGGAAAAAAACCAAAAA
AACACTTATCGCCAAAACCGCAGCAGCCGCCGCTTGGGCTTCGGCGCGATGGCGGGCGTG
GGCATAGACGTCGCGCCCGGCCTGACCTTGGACGCCGGCTACCGCTACCACTATTGGGGA
CGCTTGGAAAACACCCGCTTCAAAACCCACGAAGCCTCATTGGGCGTGCGCTACCGCTTC
