# Supplementary material for: Positive Selection Pressure Drives Variation on the Surface-Exposed Variable Proteins of the Pathogenic Neisseria
Source: PLoS One. 2016 Aug 17;11(8):e0161348. doi: 10.1371/journal.pone.0161348 (PMC5020929; doi:10.1371/journal.pone.0161348)
Supplement: S2 Data — (TXT) [file pone.0161348.s002.txt]

>NMCC_RS00125_copy1
ACCGAGTATTACCTGAATCACGGCATATGGCCAAAAAACAATACTTCTGCCGGCGTGGCA
TCCACCCCCTCCGACATCAAAGGCAAATATGTTCAGAAAGTTGAAGTCGCAAAAGGCGTC
ATTACCGCCACAATGCTTTCAAGCGGCGTAAACAAAGAAATCCAAGGCAAAGAACTCTCC
CTGTGGGCCAAGCGTCAAGACGGTTCGGTAAAATGGTTCTGCGGACAGCCGGTTACGCGC
AACGACACCGCCAAAGACGACGTTGCCGCCGACAACGACGCCACCAAGAAGATCGACACC
AAGCACCTGCCGTCAACCTGCCGCGACGCAGCATCTGCCGTTTGCACAAAAACA
>NMCC_RS00125_copy2
CCCGAGTATTACCTGAATCACGGCAAATGGCCTGACGGCAACAGTAATGCCGGCGTGGCA
TCTTCTTCAACAATCAAAGGCAAATATGTTGAGAAAGTTGAAGTCGCAAAAGGCGTCATT
ACCGCCACAATGCTTTCAACCGGCGTAAACAACGAAATCAAAGACAAAAAACTCTCCCTG
TGGGCCAAGCGTCAAGACGGTTCGGTAAAATGGTTCTGCGGACAGCCGGTTACGCGCAAC
GCCAAAGCCGCCAACGCCGACGACGTCGCCGCCGACGACACCAACAAAATCGACACCAAG
CACCTGCCGTCAACCTGCCGCGACGCATCATCTGCCAGCCGTACAAAAACACCCGGTTTC
GCTTTCAAATACTTCCAAAAA
>NMCC_RS00120
ATTCCCACTTTCGTGGGAATGACGGGATTTAATGATGCCGCCGGCGTGGCATCCTCCTCC
GACATCAAAGGCAAATATGTTGAGAAAGTTGAAGTCGCAAAAGGCGTCATTACCGCCACA
ATGCTTTCAACCGGCGTAAACAAAGAAATCCAAGGCAAAAAACTCTCCCTGTGGGCCAAG
CGTCAAGACGGTTCGGTAAAATGGTTCTGCGGACAGCCGGTTGAGCGCGCCGCCAAAGAC
GACACCATCAAAGCCGCCACCGACACCACCACCAACATCAACACCAAGCACCTGCCGTCA
ACCTGCCGCAATGAATCAACTGCCGGTTGCATAGAAACACCACCTACGGCTTTCTATAAA
AATACC
>NMO_RS08075
ACAGAGTATTACCTGAATCACGGCAAATGGCCCGGCGACAACAGTTCTGCCGGCGTGGCA
ACCTCCACCGACATCAAAGGCAAATATGTTCAAAGCGTTGAAGTCAAAAACGGCGTCATT
ACCGCCACAATGCTTTCAAGCGGCGTAAACAACGAAATCAAAGGCAAAAAACTCTCCCTG
TGGGCCAAGCGTCAAAACGGTTCGGTAAAATGGTTCTGCGGACAGCCGGTTACGCGCGCC
GACGCCAACGGCGCCAACAACGACGAAGTCAAAGCCGCCACCGGCACCACCGGCACCACC
GGCACCACCGGCAACATCGACACCAAGCACCTGCCGTCAACCTGCCGCGACGCAGCATCT
GTCGTTTGCATAGAAACACCACCTACGGCTTTCTATAAAAATACC
>NMCC_RS00115
ACCGAGTATTACCTGAATCACGGCATATGGCCCGCCAACAACAATTCTGCCGGCGTGGCA
ACCTCCGCCAACATCAAAGGCAAATATGTTGAGAAAGTTGAAGTCAAAAACGGCGTCGTT
ACCGCCACAATGCTTTCAACCGGCGTAAACAACGAAATCAAAGGCAAACAACTCTCCCTG
TGGGCCAAGCGTCAAGACGGTTCGGTAAAATGGTTCTGCGGACAGCCGGTTAAGCGCGCC
AACGCCAACGGCGCCACCAACGCCACCGCCGACGGCGTTACCGCCGACAGCGGCAAGCAG
ATCGACACCAAGCACCTGCCGTCAACCTGCCGCGACGCATCATCTGCCAGC
>NGMG_RS0106660_copy4
GCCGGGTATTGCCCGAATCACGGCAAATGGCCGGAAAACAACGACTCTGCCGGCGTGGCA
TCCGCTTCAAAAATCATAGGCAAATATGTTAAGCAAGTTGAAGTCAAAAACGGCGTCGTC
ACCGCCCAAATGGCTTCAAGCAACGTAAACAAAGAAATCAAAGACAAAAAACTCTCCCTG
TGGGCCAGGCGTCAAGACGGTTCGGTAAAATGGTTCTGCGGACAGCCGGTTACGCGCGAC
AACGCCGACAACGACGACGTCAAAGACGCCGGCAACAACGGCATCGAAACCAAGCACCTG
CCGTCAACCTGCCGCGATGAACCAAATGCCGAA
>NGBG_RS107625
ACCGAGTATTACCTGAATCACGGCGAATGGCCGGAAAACAACACTTCTGCCGGCGTGGCA
TCCGCTTCAGACATCAAAGGCAAATATGTTAAGGAAGTTAAAGTCGAAAAAGGCGTCGTT
ACCGCCACAATGGCTTCAAGCAACGTAAACAAAGAAATCCAAGGCAAAAAACTCTCCCTG
TGGGCCAAGCGTCAAGACGGTTCGGTAAAATGGTTCTGCGGACAGCCGGTTACGCGCGAC
GACAAAGCCGGCACCGTCACCGACGCCGCCGGCAACGACGGCAAAATCGACACCAAGCAC
CTGCCGTCAACCTGCCGCGACGCAGCATCTGCCGGTTGCATAGAAACACCACCTACGGCT
TTCTATAAAAATACC
>NGBG_RS107625_copy1
ACCGAGTATTACCTGAATCACGGCGAATGGCCGGAAAACAACACTTCTGCCGGCGTGGCA
TCCGCTTCAGACATCAAAGGCAAATATGTTAAGGAAGTTAAAGTCGAAAAAGGCGTCGTT
ACCGCCACAATGGCTTCAAGCAACGTAAACAAAGAAATCCAAGGCAAAAAACTCTCCCTG
TGGGCCAAGCGTCAAGACGGTTCGGTAAAATGGTTCTGCGGACAGCCGGTTACGCGCGAC
GACAAAGCCGGCACCGTCACCGACGCCGCCGGCAACGACGGCAAAATCGACACCAAGCAC
CTGCCGTCAACCTGCCGCGACGCAGCATCTGCCGGTTGCATAGAAACACCACCTACGGCT
TTCTATAAAAATACC
>NGBG_RS107625_copy2
ACCGAATATTACCTGAATCACGGCAAATGGCCATCCGACAATAGTGCCGCCGGCGTGGCA
TCCTCCCCCTCCGACATCAAAGGCAAATATGTTAAAAGCGTTACGGTCGCAAACGGCGTC
GTCACCGCCACAATGAATTCAAGCGGCGTAAACAAAGAAATCCAAGGCAAAAAACTCTCC
CTGTGGGCCAGGCGTGAAGCCGGTTCGGTAAAATGGTTCTGCGGACAGCCGGTTCAGCGC
GCCGCCAAAGACAAAGACGACGTCAAAGCCGACGACACCGCCGGCACCAAAATCGACACC
AAGCACCTGCCGTCAACCTGCCGCGATAAATCAACTGCCGTTTGC
>NGBG_RS107610
ACCGAGTATTACCTGAATCACGGCAAATGGCCGGAAAACAACGACTCTGCCGGCGTGGCA
TCCCCCCCCTCCAACATCAAAGGCAAATATGTTGAAAGCGTTACGGTCGAAAACGGCGTC
GTTACCGCCAAAATGCTTTCAAGCGGCGTAAACAAAGAAATCCAAGGCAAAAAACTATCC
CTGTGGGCCAAGCGTGAAGCCGGTTCGGTAAAATGGTTCTGCGGACGGCCGGTTAAGCGC
GACGACACCGCCGCCAAAGCCGGCACCGACAACGGCGGCAAAGGCAAAATCGAAACCAAG
CACCTGCCGTCAACCTGCCGTGATACGTCATCTGCCAAA
>NGBG_RS107535_copy1
GCCGGGTATTGCCCGAATCACGGCGAATGGCCGGAAAACAACGCTTCTGCCGGCGTGGCA
TCCTCCCCCACCGACATCAAAGGCAAATATGTTAAAGAGGTTGAAGTTAAAAACGGCGTC
GTTACCGCCACAATGAAATCAGACGGCGTAAACAAAGAAATCAAAAACAAAAAACTCTCC
CTGTGGGCCAAGCGTGAAAACGGTTCGGTAAAATGGTTCTGCGGACAGCCGGTTACGCGC
GACAACAAAGCCAACGACACCGTTGCCGACGCCGCCGACAAAGACAAAATCGAAACCAAG
CACCTGCCGTCAACCTGCCGCGATGAATCATCG
>NGBG_RS107535_copy2
GCCGGGTATTACCTGAATCACGGCGAATGGCCGAAAGACAACACTTCTGCCGGCGTGGCA
TCTTCTTCATCAATCAAAGGCAAATATGTTAAAAGCGTTACGGTCGCAAAAGGCGTCGTT
ACCGCCCAAATGGCTTCAACCGGCGTAAACAAAGAAATCAAAGGCAAAAAACTCTCCCTG
TGGGCCAGGCGTGAAGCCGGTTCGGTAAAATGGTTCTGCGGACAGCCGGTTAAGCGCGGC
GACGACGCCGTCACCGACGCCAACAAAATCGAAACCAAGCACCTGCCGTCAACCTGCCGT
GACCCGTTCTCTGCTAGC
>NGMG_RS16065
ACCGAGTATTACCTGAATAACGGCAAATGGCCGGAAGACAACGGTAATGCCGGCGTGGCA
TCTTCTTCATCAATCAAAGGCAAATATGTTAAAGAGGTTGAAGTTAAAAACGGCGTCGTT
ACCGCCGAAATGAAATCAGACGGCGTAAACAAAGAAATCAAAGGCAAAAGACTCTCCCTG
TGGGCCAGGCGTGAAAACGGTTCGGTAAAATGGTTCTGCGGACAGCCGGTTAAGCGCGAC
GACGCCGCCGCCAAAGCCGGCACCGACGCCGTCACCGCCGACACCACCGGCACCAAAATC
GAAACCAAGCACCTGCCGTCAACCTGCCGCGATGAATCATCTGCCGTTTGCACGAAACAC
CTCACGCCGATTTCAAATACTTTCGCCGTT
>NMA510612_RS01390
CCCGTCATTCCCACGAAAGTGGGAATGACGGGATTTAATGATGCCGCCGGCGTGGCATCC
TCCCCCTCCGACATCAAAGGCAAATATGTTCAGAAAGTTGAAGTCGCAAAAGGCGTCATT
ACCGCCCAAATGGCTTCAAGCAACGTAAACAATGAAATCAAAGGCAAAAAACTCTCCCTG
TGGGCCAAGCGTCAAAACGGTTCGGTAAAATGGTTCTGCGGACAGCCGGTTCAGCGCGAC
AAAGCCGACGCCGACGCCGACGCCGTTACCGCCGACACCGCCGCCAACAAGAAGATCGAC
ACCAATCATTCCCACGAACCTACATCCCGTCATTCCCGCGAAAAGTGGGAA
>NMA510612_RS01385
GGATTTAATGATGCCGCCGGCGTGGCATCCCCCCACGACATCAAAGGCAAATATGTTAAG
GAAGTTAAAGTCGCAAACGGCGTCATTACCGCCACAATGCTTTCAAGCGGCGTAAACAAC
GAAATCAAAGGCAAAAAACTCTCCCTGTGGGCCAAGCGTCAAAACGGTTCGGTAAAATGG
TTCTGCGGACAGGCGGTTGCGCGCGCCGACAAAGCCAAAGACGACGTCAAAGCCGCCACC
GCCAACGGCACCGACGACAAAATCAACACCAAGCACCTGCCGTCAACCTGCCGCGATGAT
TCATCTACCGGA
>NGMG_RS16160
ACCGAATATTACCTGAATCACGGCAAATGGCCCGCCGACAACGACTCTGCCGGCGTGGCA
TCTTCTTCATCAATCAAAGGCAAATATGTTAAAAGCGTTACGGTCGCAAACGGCGTCGTT
ACCGCCCAAATGAAACCAGACGGCGTAAACAATGAAATCAAAGACAAAAAACTCTCCCTG
TGGGGCAGGCGTGAAAACGGTTCGGTAAAATGGTTCTGCGGACAGCCGGTTACGCGCGAC
GACAAAGACAACGACACCGTTGCCGACGCCGCCGGCAAAGACAAAATCGACACCAAGCAC
CTGCCGTCAACCTGCCGCGATGAATCATCG
>NGMG_RS16165
GCCGGGTATTACCTGAATCACGGCATATGGCCGAAAGACAACACTTCTGCCGGCGTGGCA
TCCCCCGCCTCCAACATCAAAGGCAAATATGTTCAGAAAGTTGAAGTCAACAACGGCGTC
GTTACCGCCACAATGGCTTCAAGCAACGTAAACAAAGAAATCAAAGACAAAAGACTCTCC
CTGTGGGCCAAGCGTCAAGACGGTTCGGTAAAATGGTTCTGCGGACGGCCGGTTACGCGC
GACAACGCCAACGCCAAAGCCGGCAACGACGACGTCGCCAAAGACGCCGGCAACAACGGC
ATCGAAACCAAGCACCTGCCGTCAACCTGCCGCGATGAATCATCT
>NGMG_RS0106660_copy1
ACCGAGTATTACCTGAATCACGGCGAATGGCCGAAAGACAACACTTCTGCCGGCGTGGCA
TCCTCCGACAAAATCAAAGGCAAATATGTTCAGAAAGTTGAAGTCGCAAAAGGCGTCGTT
ACCGCCCAAATGGCTTCAACCGGCGTAAACAAAGAAATCAAAGGCAAAAAACTCTCCCTG
TGGGCCAAGCGTCAAGACGGTTCGGTAAAATGGTTCTGCGGACAGCCGGTTAAGCGCACC
GGCAACGACGACACCGTCACCGCCGACGGCAAAGACAAAATCGAAACCAAGCACCTGCCG
TCAACCTGCCGTGATACGTCATCTGCCAAA
>NMV_RS00100
ACAGAGTATTACCTGAATCACGGCGAATGGCCCGGCGACAACAGTTCTGCCGGCGTGGCA
ACCTCCGCCGACATCAAAGGCAAATATGTTCAAAGCGTTACAGTCGCAAACGGCGTCATT
ACCGCCCAAATGGCTTCAAGCAACGTAAACAACGAAATCAAAAGCAAAAAACTCTCCCTG
TGGGCCAAGCGTCAAAACGGTTCGGTCAAATGGTTCTGCGGACAGCCGGTTACGCGCACC
ACCGCCACCGCCACCGACGTCGCCGCCGCCAACGGCAAGACCGACGACAAAATCAACACC
AAGCACCTGCCGTCAACCTGCCGCGATGATTCATCTGCCAGC
>NMV_RS00105
ACCGAGTATTACCTGAATCACGGCGAATGGCCATCCGACAATAGTGCCGCCGGCGTGGCA
TCCTCCACCGACATCAAAGGCAAATATGTTGCAGGGGTTAAAGTTGAAAAAGGCGTCATT
ACCGCCACAATGGCTTCAAGCAACGTAAACAACGAAATCAAAGACAAAAAACTCTCCCTG
TGGGCCAAGCGTCAAGCCGGTTCGGTAAAATGGTTCTGCGGACAGCCGGTTACGCGCGAC
AACGCCAAAGCCACCGCCGCCGACGCCGTCAAAGCCGACACCGCCGCCAACGACAAAAAG
ATCGACACCAAGCACCTGCCGTCAACCTGCCGCGATGATTCATCT
>NMV_RS00110
ACAGAGTATTACCTGAATCACGGCGAATGGCCCGGCGACAACAGTTCTGCCGGCGTGGCA
ACCTCCGCCGACATCAAAGGCAAATATGTTAAGGAAGTTGAAGTCAAAAACGGCGTCATT
ACCGCCCAAATGGCTTCAAGCAACGTAAACAACGAAATCAAAGGCAAAAAACTCTCCCTG
TGGGCCAAGCGTCAAGACGGTTCGGTCAAATGGTTCTGCGGACTGCCGGTTGCGCGCGAC
GACACCGACAGCGCCACCGACGTCAAAGCCGACACCACCGACAACATCAACACCAAGCAC
CTGCCGTCAACCTGCCGCGATGATTCATCT
>NMV_RS00115
ACCGAGTATTACCTGAATCACGGCACATGGCCGAAAAACAACACTTCTGCCGGCGTGGCA
TCCTCCGCCACCGACATCAAAGGCAAATATGTTCAAAGCGTTACAGTCGCAAACGGCGTC
ATTACCGCCCAAATGGCTTCAAGCAACGTAAACAACGAAATCAAAAGCAAAAAACTCTCC
CTGTGGGCCAAGCGTCAAAACGGTTCGGTCAAATGGTTCTGCGGACAGCCGGTTACGCGC
ACCACCGCCACCGCCACCGACGTCGCCGCCGCCAACGGCAAGACCGACGACAAAATCAAC
ACCAAGCACCTGCCGTCAACCTGCCGCGATGATTCATCT
>NGMG_RS0106660_copy3
ACCGAGTATTACCTGAATCACGGCATATGGCCGAAAGACAACACTTCTGCCGGCGTGGCA
TCTTCTTCATCAATCAAAGGCAAATATGTTAAGGAAGTTAAAGTCGAAAACGGCGTCGTC
ACCGCCACAATGAATTCAAGCAACGTAAACAAAGAAATCCAAGGCAAAAGACTCTCCCTG
TGGGCCAAGCGTGAAAACGGTTCGGTAAAATGGTTCTGCGGACAGCCGGTTACGCGCGAC
GACGCCGCCGCCAAAGACGACACCGTCACCGCCGACGCCACCGGCAACGACGGCAAAATC
GAAACCAAGCACCTGCCGTCAACCTGCCGCGATGAATCATCTGCCGTTTGCACGAAACAC
CACGCGCCGATTTCAAACACTTCCAAAAAATCAGCCGTT
>NGMG_RS09945
ACCGAGTATTACCTGAATCACGGCGAATGGCCGAAAGACAACGCTTCTGCCGGCGTGGCA
TCCCCCCCCACCGACATCAAAGGCAAATATGTTAAAAGCGTTACGGTCGAAAACGGCGTC
GTTACCGCCCAAATGGCTTCAACCGGCGTAAACAAAGAAATCCAAGACAAAAGACTCTCC
CTGTGGGCCAAGCGTGAAAACGGTTCGGTAAAATGGTTCTGCGGACAGCCGGTTAAGCGC
GACAACGCCAAAGACGACACCGTTACCGACGTTGCCGCCGCCAACGAAAAAATCGACACC
AAGCACCTGCCGTCAACCTGCCGCGATACG
>NGMG_RS16050
GCCGGGTATTGCCCGAATCACGGCAAATGGTCGGAAAACAACGGTGCTGCCGGCGTGGCA
TCCCCCCCCTCCGACATCAAAGGCAAATATGTTAAAAGCGTTACGGTCGCAAAAGGCGTC
GTTACCGCCAAAATGAAACCAAGCGGCGTAAACAAAGAAATCCAAGGCAAAAGACTCTCC
CTGTGGGGCAAGCGTGAAAACGGTTCGGTAAAATGGTTCTGCGGACAGCCGGTTAAGCGC
ACCGACGCCAAAGCCGACACCGTTACCGACGTTGCCGCCGCCAACGAAAAAATCGACACC
AAGCACCTGCCGTCAACCTGCCGCGATGAATCATCG
>NGMG_RS0106630
GCCGGGTATTGCCCGAATCACGGCATATGGCCGGAAAACAACGACAAGGCCGGCGTGGCA
TCCCCCTCCGACATCAAAGGCAAATATGTTAAAAGCGTTACGGTCACAAACGGCGTCGTT
ACCGCCCAAATGAATCCAAGCGGCGTAAACAATGAAATCAAAGGCAAAAGACTCTCCCTG
TGGGCCAAGCGTGAAAACGGTTCGGTAAAATGGTTCTGCGGACAGCCGGTTAAGCGCGCC
GCCGCCGACACCAAAGACGACACCGTCACCGCCGCCAACGACGCCGGCAACGGCGGCAAA
ATCGACACCAAGCACCTGCCGTCAACCTGCCGCGATGAATCATCG
>NGCG_RS0111055
GCCGGGTATTGCCTGAATCACGGCAAATGGCCGGAAGACAACGGCGATGCCGGCGTGGCA
TCCTCCGACAAAATCAAAGGCAAATATGTTCAAAGCGTTACGGTCGCAAAAGGCGTCGTT
ACCGCCCAAATGGCTTCAACCGGCGTAAACAAAGAAATCAAAGGCAAAAGACTCTCCCTG
TGGGCCAAGCGTCAAGCCGGTTCGGTAAAATGGTTCTGCGGACAGCCGGTTCAGCGCGAC
GACACCGCCGCCAAAGCCGGCACCGACGACGTCGCCAAAGACGGCAACGGCAACGAAATC
GAAACCAAGCACCTGCCGTCAACCTGCCGCGACGCTTCATCTGCCGTTTGCATAGAAACA
CCACCTACGGCTTTCTATAAAAATACC
>NGCG_00143
ACCGAATATTACCCGAATAACGGCAAATGGCCCGCCGACAACGGCGCTGCCGGCGTGGCA
TCTTCTTCATCAATCAAAGGCAAATATGTTAAGGAAGTTAAAGTCGAAAACGGCGTCGTC
ACCGCCACAATGAATTCAAGCAACGTAAACAAAGAAATCAAAGACAAAAGACTCTCCCTG
TGGGGCAGGCGTGAAAACGGTTCGGTAAAATGGTTCTGCGGACAGCCGGTTACGCGCAAC
GCCAACGACGACACCGTCACCGCCGACGGCACCGGCAACGACGGCAAAATCGACACCAAG
CACCTGCCGTCAACCTGCCGCGATACGTCATCTGCCGGTACG
>NGCG_00142
GCCGGGTATTACCTGAATCACGGCGAATGGCCCGCAAACAACGGCGATGCCGGCGTGGCA
TCCGCTTCAGAAATCAAAGGCAAATATGTTGAAAGCGTTACGGTCGAAAAAGGCGTCGTT
ACCGCCAAAATGCTTTCAAGCGGCGTAAACAATGAAATCAAAAACAAAAAACTCTCCCTG
TGGGCCAAGCGTGAAGCCGGTTCGGTAAAATGGTTCTGCGGACAGCCGGTTACGCGCGAC
AACGCCAACGCCGCCAACGACGACACCGTCACCGCCGACACCGACACCAACGGCAAAATC
GACACCAAGCACCTGCCGTCAACCTGCCGTTGCTTTCAAATC
>NGCG_01939
ACCGAGTATTACCTGAATAACGGCAAATGGCCGGAAAACAACGGTGATGCCGGCGTGGCA
TCCCCCGCCGAAATCAAAGGCAAATATGTTAAAAGCGTTACGGTCGCAAAAGGCGTCGTT
ACCGCCGAAATGAAATCAGACGGCGTAAACAAAGAAATCAAAGACAAAAGACTCTCCCTG
TGGGCCAAGCGTCAAGACGGTTCGGTAAAATGGTTCTGCGGACAGCCGGTTACGCGCGGC
GCCGCCAACGACCCCAAAGACGCCGTCACCGACGACACCAACGCCAACGGCAAAATCAGC
ACCAAGCACCTGCCGTCAACCTGCCGTGATAAGGCAACGGCAAAT
>NGCG_RS0107700
ACCGAGTATTACCTGAATAACGGCAAATGGCCGGAAAACAACGGTGATGCCGGCGTGGCA
TCCCCCGCCGAAATCAAAGGCAAATATGTTAAAAGCGTTACGGTCGCAAAAGGCGTCGTT
ACCGCCGAAATGAAATCAGACGGCGTAAACAAAGAAATCAAAGACAAAAGACTCTCCCTG
TGGGCCAAGCGTCAAGACGGTTCGGTAAAATGGTTCTGCGGACAGCCGGTTACGCGCGGC
GCCGCCAACGACCCCAAAGACGCCGTCACCGACGACACCAACGCCAACGGCAAAATCAGC
ACCAAGCACCTGCCGTCAACCTGCCGTGATAAGGCAACGGCAAAT
>NGNG_RS0105355_copy1
GCCGGACATTACCCGAATAACGGCAAATGGCCCGCAAACAACGGCGCTGCCGGCGTGGCA
TCCGCCTCCGACATCAAAGGCAAATATGTTGAAAGCGTTACGGTCGAAAAAGGCGTCGTT
ACCGCCAAAATGCTTTCAAGCGGCGTAAACAAAGAAATCCAAGGCAAAAAACTCTCCCTG
TGGGCCAAGCGTGAAGCCGGTTCGGTAAAATGGTTCTGCGGACAGCCGGTTAAGCGCAAC
GACGCCGCCAACGACGACGTTACCGACGACGCCGGCACCGACAACGGCGGCAAAGGCAAA
ATCGACACCAAGCACCTGCCGTCAACCTGCCGCGATAAATCAACTGCCGTTTGCACGAAA
CACCACGCGCCGATTTCAAACACTTCCAAAAAATCAGCCGTT
>NGNG_RS0105355_copy2
GCCGGGTATTACCCGAATCACGGCAAATGGCCGGAAGACAACACTTCTGCCGGCGTGGCA
TCCCCCCCCTCCGACATCAAAGGCAAATATGTTCAAAGCGTTACGGTCGCAAACGGCGTC
GTTACCGCCGAAATGAAATCAGACGGCGTAAACAAAGAAATCAAAGGCAAAAAACTCTCC
CTGTGGGGCAGGCGTGAAAACGGTTCGGTAAAATGGTTCTGCGGACAGCCGGTTAAGCGC
GACGCCAACAACGCCAACAACGACGCCGTCACCGACGACACCACCGGCAACGGCAACGAA
AAAATCGAAACCAAGCACCTGCCGTCAACCTGCCGCGATGAATCATCTGCCGTTTGCATA
GAAACACCACCTACGGCTTTCTATAAAAATACC
>NGNG_RS10800_copy1
GCCGGGTATTGCCCGAATCACGGCGAATGGCCGGAAAACAACGCTTCTGCCGGCGTGGCA
TCCCCCGCCACCGACATCAAAGGCAAATATGTTAAGGAAGTTAAAGTCGAAAACGGCGTC
GTCACCGCCCAAATGGCTTCAACCGGCGTAAACAATGAAATCAAAGGCAAAAAACTCTCC
CTGTGGGCCAAGCGTCAAGCCGGTTCGGTAAAATGGTTCTGCGGACAGCCGGTTAAGCGC
GACGCCGGCAACGCCGGCAAAGCCGACGACGTCACCAAAGACGACGCCGGCAAAAAAATC
GACACCAAGCACCTGCCGTCAACCTGCCGCGATAAATCAACTGCCGTTTGCACGAAACAC
CACGCGCCGATTTCAAACACTTCCAAAAAATCAGCCGTT
>NGNG_RS10800_copy2
GCCGGGTATTACCTGAATCACGGCGAATGGCCCAAAGACAACGGCTCTGCCGGCGTGGCA
TCCTCCGACAAAATCAAAGGCAAATATGTTCAGAAAGTTGAAGTCGCAAAAGGCGTCGTT
ACCGCCCAAATGGCTTCAACCGGCGTAAACAAAGAAATCCAAGGCAAAAAACTCTCCCTG
TGGGCCAAGCGTCAAGACGGTTCGGTAAAATGGTTCTGCGGACAGCCGGTTACGCGCACC
GACGACGACACCGTCACCGACGGCAAAGACACCAACGGCATCAACACCAAGCACCTGCCG
TCAACCTGCCGCGATAAACATGATGCCAAA
>NGNG_RS10810_copy1
ACCGAGTATTACCTGAATCACGGCATATGGCCGAAAGACAACACTTCTGCCGGCGTGGCA
AACCCCACCGACATCAAAGGCAAATATGTTGAAAGCGTTACGGTCACAAACGGCGTCGTT
ACCGCCAAAATGCTTTCAAGCGGCGTAAACAAAGAAATCCAAGGCAAAAGACTCTCCCTG
TGGGCCAAGCGTGAAGCCGGTTCGGTAAAATGGTTCTGCGGACAGCCGGTTAAGCGCACC
GAAGCCAACGCCGACGCCGCCGGCAAAGACACCACCAACGGCATCAACACCAAGCACCTG
CCGTCAACCTGCCGCGATAAATCATCTGCCGTTTGC
>NGNG_RS10810_copy2
ACCGAGTATTGCCCGAATCACGGCGAATGGCCGAAAGACAACGACAAGGCCGGCGTGGCA
TCCCCCCCCTCCAACATCAAAGGCAAATATGTTGAAAGCGTTACGGTCACAAACGGCGTC
GTTACCGCCAAAATGCTTTCAAGCGGCGTAAACAAAGAAATCCAAGGCAAAAGACTCTCC
CTGTGGGCCAAGCGTCAAGCCGGTTCGGTAAAATGGTTCTGCGGACAGCCGGTTCAGCGC
GCCAAAGCCGACGACGCCGTCACCGCCGACGCCAACAACGCCATCGACACCAAGCACCTG
CCGTCAACCTGCCGTGATACGTCATCTGCCAAA
>NGNG_RS0105320
ACCGAGTATTACCTGAATCACGGCATATGGCCGGAAAACAACGACAAGGCCGGCGTGGCA
TCTTCTTCATCAATCAAAGGCAAATATGTTAAGGAAGTTAAAGTCGAAAACGGCGTCGTC
ACCGCCCAAATGGCTTCAAGCAACGTAAACAAAGAAATCAAAGGCAAAAAACTCTCCCTG
TGGGCCAAGCGTCAAGCCGGTTCGGTAAAATGGTTCTGCGGACAGCCGGTTACGCGCAAC
GACGCCGCCGACAACGACGACGTCGCCAAAGACGACGCCGCCGGCAACGCCATCGAAACC
AAGCACCTGCCGTCAACCTGCCGCGATGAATCATCGTTGCCGGGTATTGCCCGAATCACG
GCGAATGGCCGGAAAACAACGCTTCTG
>NGNG_RS13095
ACCGAATATTACCCGAATAACGGCGAATGGCCCGCCGACAACGGCGCTGCCGGCGTGGCA
TCCGCTTCAACAATCAAAGGCAAATATGTTGAAAGCGTTACGGTCACAAACGGCGTCGTT
ACCGCCAAAATGCTTTCAACCGGCGTAAACAAAGAAATCCAAGACAAAAAACTCTCCCTG
TGGGCCAAGCGTCAAGACGGTTCGGTAAAATGGTTCTGCGGACAGCCGGTTACGCGCACC
GGCGACAACGACGACACCGTTGCCGACGCCAAAGACACCAACGGCATCAACACCAAGCAC
CTGCCGTCAACCTGCCGCGATAAACATGATGCCAAA
>NGNG_RS0105700
GCCGGGTATTGCCCGAATCACGGCGAATGGCCGGAAAACAACGCTTCTGCCGGCGTGGCA
TCCCCCGCCACCGACATCAAAGGCAAATATGTTAAGGAAGTTAAAGTCGAAAACGGCGTC
GTCACCGCCCAAATGGCTTCAACCGGCGTAAACAATGAAATCAAAGGCAAAAAACTCTCC
CTGTGGGCCAAGCGTCAAGCCGGTTCGGTAAAATGGTTCTGCGGACAGCCGGTTAAGCGC
GACGCCAACAACGCCAACAACGACGCCGTCACCGACGACACCACCGGCAACGGCAACGAA
AAAATCGAAACCAAGCACCTGCCGTCAACCTGCCGCGATGAATCATCTGCCGTTTGCACG
AAACACCACGCGCCGATTTCAAACACTTCCAAAAAA
>NGNG_RS0105705
GCCGGGTATTGCCCGAATCACGGCGAATGGCCGGAAAACAACGCTTCTGCCGGCGTGGCA
TCCCCCGCCACCGACATCAAAGGCAAATATGTTAAGGAAGTTAAAGTCGAAAACGGCGTC
GTCACCGCCCAAATGGCTTCAACCGGCGTAAACAATGAAATCAAAGGCAAAAAACTCTCC
CTGTGGGCCAAGCGTCAAGCCGGTTCGGTAAAATGGTTCTGCGGACAGCCGGTTACGCGC
AACGACGCCGCCGACAACGACGACGTCGCCAAAGACGACGCCGCCGGCAACGCCATCGAA
ACCAAGCACCTGCCGTCAACCTGCCGCGATGAATCATCG
>NGNG_RS0105325
GCCGGGTATTGCCCGAATCACGGCAAATGGCCGGAAGACAACACTTCTGCCGGCGTGGCA
TCCCCCCCCACCGACATCAAAGGCAAATATGTTAAAAGCGTTACGGTCGCAAAAGGCGTC
GTCACCGCCGAAATGGCTTCAACCGGCGTAAACAAAGAAATCAAAGGCAAAAGACTCTCC
CTGTGGGCCAGGCGTCAAGACGGTTCGGTAAAATGGTTCTGCGGACAGCCGGTTACGCGC
ACCAAAGACGACGACGCCGTCGCCAAAGACGACACCAACGGCACCAAAATCGAAACCAAG
CACCTGCCGTCAACCTGCCGCGATGAACCAACTGCCACC
>FA1090_pilE_c2037383-2038021
ACCGGGTATTACCTGAATCACGGCATATGGCCGGAAGACAACACTTCTGCCGGCGTGGCA
TCCCCCTCCGACATCAAAGGCAAATATGTTCAAAGCGTTACGGTCGCAAACGGCGTCGTT
ACCGCCGAAATGAAATCAGACGGCGTAAACAAAGAAATCAAAGGCAAAAAACTCTCCCTG
TGGGGCAGGCGTCAAGACGGTTCGGTAAAATGGTTCTGCGGACAGCCGGTTACGCGCAAC
GACGCCAAAGCCGACGACGTCAAAGCCGACGCCGCCAACGCCATCGAAACCAAGCACCTG
CCGTCAACCTGCCGCGATGAACCAACTGCCAAA
>FA1090_pilS1c1_c2043862-2044354 
GCCGGGTATTGCCCGAATCACGGCACATGGCCGAAAGACAACGGTGATGCCGGCGTGGCA
TCCCCCGCCGACAAAATCAAAGGCAAATATGTTCAGAAAGTTGAAGTCGCAAAAGGCGTC
GTTACCGCCGAAATGAAACCAAGCGGCGTAAACAAAGAAATCAAAGGCAAAAAACTCTCC
CTGTGGGCCAAGCGTGAAGACGGTTCGGTAAAATGGTTCTGCGGACAGCCGGTTAAGCGC
GACGCCGGCGCCAAAGCCGACGACGTCAAAGCCGACGCCGCCAACGCCATCGAAACCAAG
CACCTGCCGTCAACCTGCCGCGATGAATCATCTGCCACC
>FA1090_pilS1c2_c2044392-2044736 
ACCGGGTATTGCCCGAATCACGGCAAATGGCCGAAAGACAACACTTCTGCCGGCGTGGCA
TCCCCCGCCGAAATCAAAGGCAAATATGTTAAAAGCGTTACGGTCGCAAAAGGCGTCGTT
ACCGCCCAAATGAATCCAAGCGGCGTAAACAATGAAATCAAAGACAAAAAACTCTCCCTG
TGGGCCAAGCGTGAAAACGGTTCGGTAAAATGGTTCTGCGGACAGCCGGTTACGCGCAAC
GACGCCAAAGCCGACGCCAAAGACGACACCGTCACCGCCATCGAAACCAAGCACCTGCCG
TCAACCTGCCGCGATGAATCATCTGCCGGTTGC
>FA1090_pilS1c3_c2044773-2045127 
GCCGGGTATTGCCCGAATCACGGCAAATGGCCGGAAAACAACACTTCTGCCGGCGTGGCA
TCCCCCCCCTCCGACATCAAAGGCAAATATGTTAAAGAGGTTGAAGTTAAAAACGGCGTC
GTTACCGCCACAATGCTTTCAAGCGGCGTAAACAATGAAATCAAAGGCAAAAAACTCTCC
CTGTGGGCCAGGCGTGAAAACGGTTCGGTAAAATGGTTCTGCGGACAGCCGGTTACGCGC
GCCAAAGCCGACGCCGACGCCGACGCCGCCGGCAAAGACACCACCAACATCGACACCAAG
CACCTGCCGTCAACCTGCCGCGATGAATCATCTGCCGTTTGC
>FA1090_pilS1c4_c2045506-2045842 
CACGGCGAATGGCCGGAAGACAACACTTCTGCCGGCGTGGCATCCCCCCCCACCGACATC
AAAGGCAAATATGTTAAAAGCGTTACGGTCGCAAAAGGCGTCGTCACCGCCGAAATGGCT
TCAACCGGCGTAAACAATGAAATCAAAGGCAAAAAACTCTCCCTGTGGGCCAAGCGTCAA
GACGGTTCGGTAAAATGGTTCTGCGGACAGCCGGTTAAGCGCGACGCCGGCGCCAAAACC
GGCGCCGACGACGTCAAAGCCGACGGCAAAGACACCGACAAAATCAACACCAAGCACCTG
CCGTCAACCTGCCGCGATAAATCATCTGCCGTTTGC
>FA1090_pilS1c5_c2045843-2046256 
ACCGAGTATTACCTGAATCACGGCGAATGGCCCAAAGACAACGGCTCTGCCGGCGTGGCA
TCCGCTTCAAAAATCATAGGCAAATATGTTAAGGAAGTTAAAGTCGAAAACGGCGTCGTC
ACCGCCCAAATGGCTTCAAGCAACGTAAACAAAGAAATCAAAGACAAAAAACTCTCCCTG
TGGGCCAAGCGTGAAAACGGTTCGGTAAAATGGTTCTGCGGACAGCCGGTTAAGCGCACC
GAAGCCAACGCCAAAGCCGGCACCGACGACGTCGCCAAAGACGACACCGCCGGCACCAAA
ATCGACACCAAGCACCTGCCGTCAACCTGCCGCGATGAATCATCGTTGCCGGGTATTGCC
>NGO2068_copy1
ACCGAATATTACCCGAATAACGGCGAATGGCCCGCCGACAACGGCGCTGCCGGCGTGGCA
TCCGCTTCAACAATCAAAGGCAAATATGTTCAGAAAGTTGAAGTCGCAAAAGGCGTCGTT
ACCGCCCAAATGGCTTCAACCGGCGTAAACAAAGAAATCCAAGACAAAAAACTCTCCCTG
TGGGCCAAGCGTCAAGACGGTTCGGTAAAATGGTTCTGCGGACAGCCGGTTACGCGCACC
GGCGACAACGACGACACCGTTGCCGACGCCAACAACGCCATCGACACCAAGCACCTGCCG
TCAACCTGCCGCGATAAACATGATGCCAAA
>NGO2068_copy2
ACCGAGTATTGCCCGAATCACGGCGAATGGCCGAAAGACAACGACAAGGCCGGCGTGGCA
TCCCCCCCCTCCAACATCAAAGGCAAATATGTTGAAAGCGTTACGGTCACAAACGGCGTC
GTTACCGCCACAATGCTTTCAAGCGGCGTAAACAATGAAATCAAAGGCAAAAAACTCTCC
CTGTGGGCCAAGCGTCAAGCCGGTTCGGTAAAATGGTTCTGCGGACAGCCGGTTCAGCGC
GCCAAAGCCGACGACGCCGTCACCGCCGACGCCAACAACGCCATCGACACCAAGCACCTG
CCGTCAACCTGCCGTGATACGTCATCTGCCAAA
>NGO2068_copy3
ACCGAGTATTACCTGAATCACGGCATATGGCCGGAAAACAACGACAAGGCCGGCGTGGCA
TCTTCTTCATCAATCAAAGGCAAATATGTTAAGGAAGTTAAAGTCGAAAACGGCGTCGTC
ACCGCCACAATGAATTCAAGCAACGTAAACAAAGAAATCAAAGACAAAAGACTCTCCCTG
TGGGCCAAGCGTGAAAACGGTTCGGTAAAATGGTTCTGCGGACAGCCGGTTAAGCGCGCC
AACGTTGCCGCCGCCAACGACGACGACGTTACCGACGACAAAAACAACAACGGCATCGAC
ACCAAGCACCTGCCGTCAACCTGCCGCGATAAATCATCTGCC
>NGO2068_copy4
GCCGGGTATTGCCTGAATCACGGCGAATGGCCGGAAGACAACACTTCTGCCGGCGTGGCA
TCCCCCCCCACCGACATCAAAGGCAAATATGTTAAAAGCGTTACGGTCGCAAAAGGCGTC
GTCACCGCCGAAATGGCTTCAACCGGCGTAAACAATGAAATCAAAGGCAAAAAACTCTCC
CTGTGGGCCAAGCGTCAAGACGGTTCGGTAAAATGGTTCTGCGGACAGCCGGTTAAGCGC
GCCGACAACAACGGCAACATTACCGCCGACAACGGCAACGCCATCGAAACCAAGCACCTG
CCGTCAACCTGCCGCGATGAATCATCTGCC
>NGO2068_copy5
GCCGGGTATTACCTGAATCACGGCGAATGGCCGGAAAACAACGACAAGGCCGGCGTGGCA
TCCGCCTCCGACATCAAAGGCAAATATGTTAAAAGCGTTACGGTCGCAAAAGGCGTCGTT
ACCGCCGAAATGGCTTCAACCGGCGTAAACAAAGAAATCCAAGGCAAAAAACTCTCCCTG
TGGGCCAAGCGTGAAAACGGTTCGGTAAAATGGTTCTGCGGACAGCCGGTTAAGCGCACC
GAAGCCAACGCCAAAGCCGGCACCGACGACGTCGCCAAAGACGACACCGCCGGCACCAAA
ATCGACACCAAGCACCTGCCGTCAACCTGCCGCGATGAATCATCG
>NGO2068_copy6
ACCGGGTATTGCCCGAATCACGGCATATGGCCGAAAGACAACACTTCTGCCGGCGTGGCA
TCCTCCGCCGCCGACATCAAAGGCAAATATGTTCAGAAAGTTGAAGTCAACAACGGCGTC
GTTACCGCCACAATGGCTTCAAGCAACGTAAACAAAGAAATCCAAGGCAAAAGACTCTCC
CTGTGGGCCAAGCGTGAAAACGGTTCGGTAAAATGGTTCTGCGGACAGCCGGTTACGCGC
GACGACAAAGCCAAAGACGACGTCAAAGCCGACGGCACCGCCGGCACCAAAATCGACACC
AAGCACCTGCCGTCAACCTGCCGCGATGAATCATCG
>FA1090_pilS3c1_c2013715-2014201 
GCCGGGTATTACCTGAATCACGGCGAATGGCCGGAAAACAACACTTCTGCCGGCGTGGCA
TCCTCCGACAAAATCAAAGGCAAATATGTTCAGAAAGTTGAAGTCGCAAAAGGCGTCGTT
ACCGCCCAAATGGCTTCAACCGGCGTAAACAAAGAAATCCAAGGCAAAAAACTCTCCCTG
TGGGCCAAGCGTCAAGACGGTTCGGTAAAATGGTTCTGCGGACAGCCGGTTACGCGCAAC
GACGCCAAAGCCGACGACGTCAAAGCCGACGCCGCCAACGCCATCGAAACCAAGCACCTG
CCGTCAACCTGCCGCGATGAATCATCTGCCACC
>FA1090_pilS3c2_c2014238-2014567 
GGCGAATGGCCCAAAGACAACGGCTCTGCCGGCGTGGCATCCGCTTCAACAATCAAAGGC
AAATATGTTCAGAAAGTTGAAGTCACAAACGGCGTCGTTACCGCCCAAATGGCTTCAACC
GGCGTAAACAAAGAAATCAAAGGCAAAAAACTCTCCCTGTGGGCCAGGCGTCAAGACGGT
TCGGTAAAATGGTTCTGCGGACAGCCGGTTAAGCGCGACGACGCCGCCGCCAAAGACGAC
ACCGTCACCGCCGACGCCACCGGCAACGACGGCAAAATCGACACCAAGCACCTGCCGTCA
ACCTGCCGCGATAAATCAACTGCCGTTTGC
>FA1090_pilS3c3_c2014626-2015018 
ACCGAGTATTACCTGAATCACGGCATATGGCCGAAAGACAACACTTCTGCCGGCGTGGCA
AACCCCACCGACATCAAAGGCAAATATGTTGAAAGCGTTACGGTCACAAACGGCGTCGTT
ACCGCCAAAATGCTTTCAAGCGGCGTAAACAAAGAAATCCAAGGCAAAAGACTCTCCCTG
TGGGCCAAGCGTGAAGCCGGTTCGGTAAAATGGTTCTGCGGACAGCCGGTTAAGCGCACC
GAAGCCAACGCCGACGCCGCCGGCAAAGACACCACCAACGGCATCAACACCAAGCACCTG
CCGTCAACCTGCCGCGACCCGTTCTCTGCTAGC
>NGO2041a_copy1
ACCGGGTATTACCTGAATAACGGCAAATGGCCCGCCGACAACGGCGCTGCCGGCGTGGCA
TCCCCCGCCACCGACATCAAAGGCAAATATGTTAAGGAAGTTAAAGTCGAAAACGGCGTC
GTCACCGCCCAAATGGCTTCAACCGGCGTAAACAATGAAATCAAAGGCAAAAAACTCTCC
CTGTGGGCCAAGCGTCAAGACGGTTCGGTAAAATGGTTCTGCGGACAGCCGGTTAAGCGC
GACGCCGGCGCCAAAACCGGCGCCGACGACGTCAAAGCCGACGGCAACAACGGCATCAAC
ACCAAGCACCTGCCGTCAACCTGCCGCGATAAACATGATGCCAAA
>NGO2041a_copy2
GCCGGGTATTACCCGAATCACGGCAAATGGCCGGAAGACAACACTTCTGCCGGCGTGGCA
TCCCCCCCCTCCGACATCAAAGGCAAATATGTTCAAAGCGTTACGGTCGCAAACGGCGTC
GTTACCGCCGAAATGAAATCAGACGGCGTAAACAAAGAAATCAAAGGCAAAAAACTCTCC
CTGTGGGGCAGGCGTGAAAACGGTTCGGTAAAATGGTTCTGCGGACAGCCGGTTAAGCGC
GACGCCAACAACGCCAACAACGACGCCGTCACCGACGACACCACCGGCAACGGCAACGAA
AAAATCGAAACCAAGCACCTGCCGTCAACCTGCCGCGATGAATCATCTGCCGTTTGC
>NGO2041a_copy3
GCCGGACATTACCCGAATAACGGCAAATGGCCCGCAAACAACGGCGCTGCCGGCGTGGCA
TCCGCCTCCGACATCAAAGGCAAATATGTTGAAAGCGTTACGGTCGAAAAAGGCGTCGTT
ACCGCCAAAATGCTTTCAAGCGGCGTAAACAAAGAAATCCAAGGCAAAAAACTCTCCCTG
TGGGCCAAGCGTGAAGCCGGTTCGGTAAAATGGTTCTGCGGACAGCCGGTTAAGCGCAAC
GACGCCGCCAACGACGACGTTACCGACGACGCCGGCACCGACAACGGCGGCAAAGGCAAA
ATCGACACCAAGCACCTGCCGTCAACCTGCCGCGATAAATCAACTGCCGTTTGC
>NGO1512
ACCGAGTATTACCTGAATCACGGCACATGGCCGGAAAACAACACTTCTGCCGGCGTGGCA
TCCTCCGCCACCGACATCAAAGGCAAATATGTTCAAAGCGTTACGGTCGCAAACGGCGTC
GTTACCGCCGAAATGAAATCAGACGGCGTAAACAAAGAAATCCAAGGCAAAAGACTCTCC
CTGTGGGCCAGGCGTGAAGCCGGTTCGGTAAAATGGTTCTGCGGACAGCCGGTTACGCGC
GCCAAAGCCAAAGACGCCGACGACGTTACCGACGACGCCGGCACCGACAACGGCGGCAAA
GGCAAAATCGACACCAAGCACCTGCCGTCAACCTGCCGCGATAAATCAACTGCCAAA
>NGEG_RS02500_copy2
ACCGAATATTACCTGAATCACGGCAAATGGCCGGAAAACAACGGTGATGCCGGCGTGGCA
TCTTCTTCATCAATCATAGGCAAATATGTTGAAAGCGTTACGGTCACAAACGGCGTCGTT
ACCGCCAAAATGAAATCAGACGGCGTAAACAAAGAAATCCAAGGCAAAAAACTCTCCCTG
TGGGCCAAGCGTCAAGCCGGTTCGGTAAAATGGTTCTGCGGACAGCCGGTTACGCGCGAC
AAAGCCGTCACCGACGACGCCGTCAAAGACGTCACCGGCAACGACAAAATCGAAACCAAG
CACCTGCCGTCAACCTGCCGCGATAAATCATCTGCCGGTTGCACAAAAACA
>NGEG_RS02500_copy3
CCCGAATATTACCTGAATCACGGCAAATGGCCGGAAGACAACGACAAGGCCGGCGTGGCA
TCTTCTTCATCAATCAAAGGCAAATATGTTAAGGAAGTTAAAGTCGAAAACGGCGTCGTC
ACCGCCACAATGAATTCAAGCAACGTAAACAAAGAAATCAAAGACAAAAGACTCTCCCTG
TGGGCCAAGCGTGAAAACGGTTCGGTAAAATGGTTCTGCGGACAGCCGGTTACGCGCACC
GACGACGCCGCCAAAGACGCCGTTACCGCCGACGCCAAAGACGCCATCGAAACCAAGCAC
CTGCCGTCAACCTGCCGCGATGAATCATCTGATGCCAAA
>NGEG_RS02290_copy1
ACCGAGTATTACCTGAATCACGGCGAATGGCCGAAAAACAACACTTCTGCCGGCGTGGCA
TCCCCCGACAAAATCAAAGGCAAATATGTTCAGAAAGTTGAAGTCGCAAAAGGCGTCGTC
ACCGCCCAAATGGCTTCAAGCAACGTAAACAAAGAAATCAAAGACAAAAAACTCTCCCTG
TGGGCCAAGCGTCAAGACGGTTCGGTAAAATGGTTCTGCGGACAGCCGGTTCAGCGCGCC
GACAACGCCGACAACGACGCCGTCACCGCCGCCGCCGGCAAAGACACCACCAACATCGAC
ACCAAGCACCTGCCGTCAACCTGCCGCGATAAATCATCTGCCGTTTGCACGAAACACCAC
GCGCCGATTTCAAACACT
>NGEG_RS02290_copy2
GCCGGGTATTGCCCGAATCACGGCACATGGCCGAAAGACAACACTTCTGCCGGCGTGGCA
AACCCCACCGAAATCAAAGGCAAATATGTTCAAAGCGTTACGGTCGCAAACGGCGTCGTT
ACCGCCCAAATGAAATCAGACGGCGTAAACAAAGAAATCAAAGGCAAAAGACTCTCCCTG
TGGGGCAGGCGTGAAAACGGTTCGGTAAAATGGTTCTGCGGACAGCCGGTTACGCGCGCC
GCCGCCGACGCCAAAGACGCCAAAGACGACGTTGCCGCCGACAACGGCAACGGCAACGGC
AAAATCGACACCAAGCACCTGCCGTCAACCTGCCGTGATCCGGCATCTGCCAAA
>NGEG_RS02290_copy3
ACCGGGCATTACCCGAATCACGGCGAATGGCCGAAAGACAACGCTTCTGCCGGCGTGGCA
TCCGCCTCCGACATCAAAGGCAAATATGTTGAGAAAGTTGAAGTCAAAAACGGCGTCGTT
ACCGCCCAAATGAAACCAAGCGGCGTAAACAAAGAAATCCAAGGCAAAAGACTCTCCCTG
TGGGCCAGGCGTGAAGCCGGTTCGGTAAAATGGTTCTGCGGACAGCCGGTTACGCGCGAC
GCCGGCAACGCCGGCAAAGCCGACGACGTCACCAAAGACGACGCCGGCAAAAAAATCGAA
ACCAAGCACCTGCCGTCAACCTGCCGCGATAAATCATCTGCCGTTTGCACGAAACACCAC
GCGCCGATTTCAAACACT
>NGEG_RS02290_copy4
GCCGGGTATTGCCCGAATCACGGCGAATGGCCGGAAAACAACGACTCTGCCGGCGTGGCA
TCTTCTTCATCAATCAAAGGCAAATATGTTAAGGAAGTTGAAGTCAAAAACGGCGTCGTT
ACCGCCCAAATGAAATCAGACGGCGTAAACAAAGAAATCAAAGGCAAAAGACTCTCCCTG
TGGGCAGGCGTGAAAAACGGTTCGGTAAAATGGTTCTGCGGACAGCCGGTTACGCGCGCC
GACGACGCCGTCAAAGCCGGCACCGACGCCGTCACCGCCGACACCACCGGCAAAGACAAA
GAAATCGACACCAAGCACCTGCCGTCAACCTGCCGCGATGAACCAAATGCCACC
>NGEG_RS02315_copy1
GCCGGGTATTACCTGAATCACGGCGAATGGCCCGCAAACAACGGCGATGCCGGCGTGGCA
TCCGCTTCAAAAATCATAGGCAAATATGTTCAGAAAGTTGAAGTCAACAACGGCGTCGTT
ACCGCCACAATGGCTTCAAGCAACGTAAACAAAGAAATCAAAGACAAAAGACTCTCCCTG
TGGGCCAAGCGTCAAGACGGTTCGGTAAAATGGTTCTGCGGACAGCCGGTTACGCGCGCC
GACAACGGCAACGTTACCGACGCCGCCAAAGACGACGTCAACGCCGCCAAAGACACCAAC
AAAATCGAAACCAAGCACCTGCCGTCAACCTGCCGCGATGAATCATCTGCCGGTTGCACA
AAAACA
>NGEG_RS02315_copy2
CCCGAATATTACCTGAATCACGGCACATGGCCGGAAGACAACACTTCTGCCGGCGTGGCA
TCCGCTTCAAAAATCATAGGCAAATATGTTCAGAAAGTTGAAGTCGCAAAAGGCGTCGTT
ACCGCCACAATGAAATCAGACGGCGTAAACAAAGAAATCAAAGGCAAAAAACTCTCCCTG
TGGGGCAGGCGTGAAGACGGTTCGGTAAAATGGTTCTGCGGACAGCCGGTTACGCGCGAC
GACAACGGCAACGTTACCGCCGACGACACCGACAACATCAACACCAAGCACCTGCCGTCA
ACCTGCCGCGACGCAGCATCTGCCGTTTGCATA
>NGEG_RS02315_copy3
ACCGAGTATTACCTGAATCACGGCATATGGCCCGCAAACAACGGTGATGCCGGCGTGGCA
TCCCCCGGCGAAATCAAAGGCAAATATGTTAAGGAAGTTAAAGTCGAAAACGGCGTCGTT
ACCGCCACAATGAAATCAGACGGCGTAAACAAAGAAATCAAAGACAAAAAACTCTCCCTG
TGGGCCAAGCGTGAAAACGGTTCGGTAAAATGGTTCTGCGGACGGCCGGTTACGCGCGCC
AACGCCGACGCCGCCAAAGACGACGTCAACGCCGCCAACGACGCCACCAACGCCATCGAA
ACCAAGCACCTGCCGTCAACCTGCCGCGATACGTCAATGACAAAT
>NGEG_RS02430
ACCGAGTATTACCTGAATCACGGCAAATGGCCGGAAAACAACGACTCTGCCGGCGTGGCA
TCCGCTTCAAAAATCATAGGCAAATATGTTAAGGAAGTTAAAGTCGAAAACGGCGTCGTC
ACCGCCGAAATGGCTTCAAGCGGCGTAAACAAAGAAATCCAAGGCAAAAAACTCTCCCTG
TGGGCCAAGCGTCAAGACGGTTCGGTAAAATGGTTCTGCGGACAGCCGGTTACGCGCACC
GCCGGCGCCAAAACCGGCGCCGACACCAACGGCAAAATCGACACCAAGCACCTGCCGTCA
ACCTGCCGTGATAAACACTCTGACACC
>NGEG_RS02440
ACCGAGTATTACCTGAATCACGGCATATGGCCGAAAGACAACACTTCTGCCGGCGTGGCA
TCCCCCGCCTCCAACATCAAAGGCAAATATGTTAAGGAAGTTAAAGTCGAAAACGGCGTC
GTTACCGCCACAATGGCTTCAAGCAACGTAAACAAAGAAATCAAAGACAAAAGACTCTCC
CTGTGGGCCAGGCGTCAAGACGGTTCGGTAAAATGGTTCTGCGGACAGCCGGTTACGCGC
ACCGCCGCCAACGCCGACAACGACGACGTCGCCAAAGACGACGCCGACAAAATCGAAACC
AAGCACCTGCCGTCAACCTGCCGCGATACGTCAATGACAAAT
>NGEG_RS02440_copy1
ACCGAGTATTACCTGAATAACGGCAAATGGCCCGCCGACAACGGCGCTGCCGGCGTGGCA
TCCCCCGCCACCGACATCAAAGGCAAATATGTTAAGGAAGTTAAAGTCGAAAACGGCGTC
GTCACCGCCCAAATGGCTTCAAGCAACGTAAACAAAGAAATCAAAGACAAAAGACTCTCC
CTGTGGGCCAGGCGTCAAGACGGTTCGGTAAAATGGTTCTGCGGACAGCCGGTTACGCGC
ACCGCCGCCAACGCCGACAACGACGACGTCGCCAAAGACGACGCCGACAAAATCGAAACC
AAGCACCTGCCGTCAACCTGCCGTGATACGTCATCTGCCGTTGCT
>NGEG_RS02440_copy2
ACCGAGTATTACCTGAATCACGGCATATGGCCGAAAGACAACACTTCTGCCGGCGTGGCA
TCCCCCACCGACATCAAAGGCAAATATGTTAAGGAAGTTAAAGTCGAAAACGGCGTCGTT
ACCGCCACAATGAAATCAGACGGCGTAAACAAAGAAATCCAAGGCAAAAAACTCTCCCTG
TGGGGCAGGCGTGAAAACGGTTCGGTAAAATGGTTCTGCGGACAGCCGGTTACGCGCGAC
GCCGGCAACGCCGGCAAAGCCGACGACGACGCCGTCGCCAAAGACGACACCAACGCCATC
GACACCAAGCACCTGCCGTCAACCTGCCGCGATACGTCAATGACAAAT
>NGEG_RS02440_copy3
ACCGAATATTACCTGAATCACGGCAAATGGCCATCCGACAATAGTGCCGCCGGCGTGGCA
TCCTCCCCCTCCGACATCAAAGGCAAATATGTTAAAAGCGTTACGGTCACAAACGGCGTC
GTTACCGCCGAAATGAAATCAGACGGCGTAAACAAAGAAATCCAAGGCAAAAGACTCTCC
CTGTGGGCCAGGCGTGAAGCCGGTTCGGTAAAATGGTTCTGCGGACAGCCGGTTACGCGC
ACCGCCGGCACCGACGACGACGCCGTCGCCAAAGACGACACCAACGCCATCGACACCAAG
CACCTGCCGTCAACCTGCCGTGACCTGCCG
>NGEG_RS02445
ACCGAATATTACCTGAATCACGGCAAATGGCCATCCGACAATAGTGCCGCCGGCGTGGCA
TCCTCCCCCTCCGACATCAAAGGCAAATATGTTAAAAGCGTTACGGTCACAAACGGCGTC
GTTACCGCCGAAATGAAATCAGACGGCGTAAACAAAGAAATCCAAGGCAAAAGACTCTCC
CTGTGGGCCAGGCGTGAAGCCGGTTCGGTAAAATGGTTCTGCGGACAGCCGGTTACGCGC
ACCGCCGGCACCGACGACGACGCCGTCGCCAAAGACGACACCAACGCCATCGACACCAAG
CACCTGCCGTCAACCTGCCGTGACCTGCCG
>NGEG_RS02495_copy1
ACCGAGTATTACCTGAATAACGGCAAATGGCCCGCCGACAACGGCGCTGCCGGCGTGGCA
TCCTCCGCCACCGACATCAAAGGCAAATATGTTAAGGAAGTTAAAGTCGCAAACGGCGTC
GTTACCGCCACAATGAATTCAACCGGCGTAAACAAAGAAATCAAAGGCAAAAGACTCTCC
CTGTGGGGCAGGCGTGAAAACGGTTCGGTAAAATGGTTCTGCGGACAGCCGGTTACGCGC
GGCGACAACGCCGCCAACGACGACGTCGCCAAAGCCGACGGCACCGACAACATCAACACC
AAGCACCTGCCGTCAACCTGCCGCGATAAATCATCTGCCGTTTGCATAGAAACACCACCT
ACGGCTTTCTATAAAAATACC
>NGEG_RS02495_copy2
ACCGAGTATTACCTGAATCACGGCGAATGGCCGAAAGACAACACTTCTGCCGGCGTGGCA
TCCACCCCCTCCGACATCAAAGGCAAATATGTTGAAAGCGTTACGGTCGCAAAAGGCGTC
GTTACCGCCCAAATGAAACCAAGCGGCGTAAACAAAGAAATCCAAGGCAAAAGACTCTCC
CTGTGGGCCAGGCGTGAAGCCGGTTCGGTAAAATGGTTCTGCGGACAGCCGGTTCAGCGC
GACGCCAAAGACAAAGACGACGTCAAAGCCGACGACACCGCCGGCACCAAAATCGACACC
AAGCACCTGCCGTCAACCTGCCGCGATGAATCATCTGCCGTTTGCACGAAACACCACCTA
CGGCTTTCTATAAAA
>NGEG_RS02485_copy1
ACCGAGTATTACCTGAATAACGGCATATGGCCGGAAAACAACACTTCTGCCGGCGTGGCA
GCTTCTTCAAAAATCATAGGCAAATATGTTAAGCAAGTTGAAGTCAAAAAAGGCGTCGTC
ACCGCCGAAATGAAATCAGACGGCGTAAACAAAGAAATCAAAGGCAAAAGACTCTCCCTG
TGGGCCAGGCGTCAAGACGGTTCGGTAAAATGGTTCTGCGGACAGCCGGTTACGCGCGCC
GACAACGCCGCCAACGACGACGTTACCGCCGCCACCCCCGACACCGACAACATCAACACC
AAGCACCTGCCGTCAACCTGCCGCGATGAATCATCG
>NGEG_RS02480_copy2
GCCGGGTATTACCTGAATAACGGCGAATGGCCGGAAAACAACACTTCTGCCGGCGTGGCA
TCTTCTTCATCAATCAAAGGCAAATATGTTAAAGAGGTTGAAGTTAAAAACGGCGTCGTC
ACCGCCACAATGAATTCAAGCAACGTAAACAAAGAAATCAAAGACAAAAGACTCTCCCTG
TGGGCCAAGCGTCAAGACGGTTCGGTAAAATGGTTCTGCGGACAGCCGGTTCAGCGCGAC
GACACCGCCGCCAAAGCCGGCACCGACGACGCCGCCAAAGACGGCAACGGCAACGAAATC
GAAACCAAGCACCTGCCGTCAACCTGCCGCGACGCTTCATCTGCCGTTTGCATAGAAACA
CCACCTACGGCTTTCTATAAAAATACC
>NGEG_RS02480_copy3
ACCGAATATTACCTGAATCACGGCAAATGGCCGGAAAACAACACTTCTGCCGGCGTGGCA
TCTTCTTCATCAATCAAAGGCAAATATGTTAAAGAGGTTGAAGTTAAAAACGGCGTCGTT
ACCGCCGAAATGAAATCAGACGGCGTAAACAAAGAAATCAAAGGCAAAAGACTCTCCCTG
TGGGCCAAGCGTCAAGACGGTTCGGTAAAATGGTTCTGCGGACAGCCGGTTCAGCGCGAC
GACACCGCCGCCAAAGCCGGCACCGACGACGTCGCCAAAGACGGCAACGGCAACGAAATC
GAAACCAAGCACCTGCCGTCAACCTGCCGCGATGAATCATCTGCCGTTTGCACGAAACAC
CACGCGCCGATTTCAAACACT
>NGEG_RS02480_copy4
ACCGAGTATTACCTGAATCACGGCGAATGGCCGAAAGACAACACTTCTGCCGGCGTGGCA
TCCCCCCCCACCGACATCAAAGGCAAATATGTTAAAAGCGTTACGGTCGAAAACGGCGTC
GTTACCGCCCAAATGGCTTCAACCGGCGTAAACAAAGAAATCCAAGACAAAAGACTCTCC
CTGTGGGGCAGGCGTGAAGCCGGTTCGGTAAAATGGTTCTGCGGACAGCCGGTTCAGCGC
ACCGAAGCCAACGCCAAAGCCGGCAAAGACGACGTCGCCAAAGACGGCAACAACGGCATC
GACACCAAGCACCTGCCGTCAACCTGCCGCGATGAACCAAATGCCGAA
>NMC_RS00015
ATGACGGGATTTAATGATGCCGCCGGCGTGGCATCCGCCTCCGACATCAAAGGCAAATAT
GTTGAGAAAGTTGAAGTCAAAAACGGCGTCGTTACCGCCGAAATGAAATCAAGCGGCGTA
AACAAAGAAATCCAAGGCAAAAAACTCTCCCTGTGGGCCAAGCGTCAAGACGGTTCGGTA
AAATGGTTCTGCGGACAGCCGGTTGCGCGCAACGACAAAGCCGACACCGACAAAATCGAC
ACCAAGCACCTGCCGTCAACCTGCCGCGACGCAGCATCTGCCGAT
>NMBH4476_RS00125
ATGACGGGATTTAATGATGCCGCCGGCGTGGCATCCTCCTCCGACATCAAAGGCAAATAT
GTTGAGAAAGTTGAAGTCAAAAACGGCGTCGTTACCGCCACAATGCTTTCAAGCGGCGTA
AACAAAGAAATCAAAGGCAAAAAACTCTCCCTGTGGGCCAAGCGTCAAAACGGTTCGGTC
AAATGGTTCTGCGGACAGCCGGTTACGCGCAACGACACCGCCACCGCCACCGCCACCGAC
GTCGCCGCCGCCAACGGCAAGACCGACGACAAAATCAACACCAAGCACCTGCCGTCAACC
TGCCGCGATGATTCATCTACCGGTTGCATAGAAACACCACGCGCCGATTTCAAACACTTT
CAAAAA
>NMBH4476_RS00120
ACAGAGTATTACCTGAATCACGGCGAATGGCCCGGCAACAACACTTCTGCCGGCGTGGCA
TCTTCTTCAACAATCAAAGGCAAATATGTTAAGGAAGTTACAGTCGCAAACGGCGTCATT
ACCGCCACAATGCTTTCAAGCGGCGTAAACAAAGAAATCCAAGGCAAAAAACTCTCCCTG
TGGGCCAAGCGTCAAGACGGTTCGGTAAAATGGTTCTGCGGACAGCCGGTTACGCGCACC
GACGCCAAAGCCGACACCGTCGCCGCCGCCGCCAAGACCGCCGACAACATCAACACCAAG
CACCTGCCGTCAACCTGCCGCGACGCTTCATCTGTCGTTTGCATAGAAACACCACCTACG
GCTTTCTATAAAAATACC
>NMBH4476_RS00115
CCCGTCATTCCCACGAAAGTGGGAATGACGGGATTTAATGATGCCGCCGGCGTGGCATCT
TCTTCAACAATCAAAGGCAAATATGTTAAGGAAGTTGAAGTCAAAAACGGCGTCGTTACC
GCCACAATGCTTTCAACCGGCGTAAACAACGAAATCAAAGGCAAAAAACTCTCCCTGTGG
GCCAAGCGTCAAGCCGGTTCGGTAAAATGGTTCTGCGGACAGCCGGTTACGCGCGCCGAC
AACGCCAAAGACGACGTTGCCGCCGCCACCGGCACCGACAAAATCGACACCAAACTAAAG
AAACCTTTTTACCCGATAAGTTTCCGCACCGACGAGGCTGGATTCCCGCTTTTGCGGGAA
>NMBH4476_RS00110
ACCGAGTATTACCTGAATCACGGCGAATGGCCCGGCGACAACAGTTCTGCCGGCGTGGCA
ACCTCCTCTGAAATCAAAGGCAAATATGTTAAAAGCGTTGAAGTCAAAAACGGCGTCGTT
ACCGCCCAAATGGCTTCAAGCAACGTAAACAACGAAATCAAAGGCAAAAAACTCTCCCTG
TGGGCCAAGCGTCAAAACGGTTCGGTAAAATGGTTCTGCGGACAGCCGGTTACGCGCGAC
AAAGCCAAAGACGACGCCGTCACCGCCGCCACCGGCAAGGGCACCGCCAACATCAACACC
AAGCACCTGCCGTCAACAGCACCGACAAGAAAATCGACACCAAAC
>NMBH4476_RS00105
ACCGAGTATTACCTGAATCACGGCGAATGGCCCGGCAACAACAGTTCTGCCGGCGTGGCA
ACCTCCGCCAACATCAAAGGCAAATATGTTGAGAAAGTTGAAGTCAAAAACGGCGTCGTT
ACCGCCACAATGCTTTCAACCGGCGTAAACAAAGAAATCAAAGGCAAAAAACTCTCCCTG
TGGGCCAAGCGTCAAGACGGTTCGGTAAAATGGTTCTACGGACAGCCGGTTAAGCGCGAC
AACGCCAGCGCCGACGCCGTCAAAGCCGACACCGCCGCCAACGGCAAGCAGATCGACACC
AAGCACCTGCCGTCAACAGCATCGACAAGAAAATCGACACCAAAC
>NMBH4476_RS00100
ACAGAGTATTACCTGAATCACGGCGAATGGCCCGGCAACAACAGTTCTGCCGGCGTGGCA
ACCTCCGCCGACATCAAAGGCAAATATGTTAAAAGCGTTGAAGTCAAAAACGGCGTCGTT
ACCGCCCAAATGGCTTCAAGCAACGTAAACAACGAAATCAAAGGCAAAAAACTCTCCCTG
TGGGCCAAGCGTCAAGCCGGTTCGGTAAAATGGTTCTGCGGACTGCCGGTTACGCGCGCC
GACAACGCCAAAGACGACGCCGTTACCGCCGCCGCCACCGGCACCGACAAAATCGACACC
AAGCACCTGCCGTCAACCTGCCGCGATGATTCATCTGTCGTTTGCATAGAAACACCACCT
ACGGCTTTCTATAAAAATACC
>NMBH4476_RS00095
ACCGAGTATTACCTGAATCACGGCGAATGGCCCGGCAACAACAGTTCTGCCGGCGTGGCA
ACCTCCGCCAACATCAAAGGCAAATATGTTGAGAAAGTTGAAGTCAAAAACGGCGTCGTT
ACCGCCACAATGCTTTCAACCGGCGTAAACAAAGAAATCAAAGGCAAAAAACTCTCCCTG
TGGGCCAAGCGTCAAGACGGTTCGGTAAAATGGTTCTGCGGACAGCCGGTTACGCGCACC
GACGCCAAAGCCGACACCGTCGCCGCCGCCGCCAAGACCGCCGACAACATCAACACCAAG
CACCTGCCGTCAACCTGCCGCGACGCAAGTGATGCCAGC
>N875_RS06755_copy1
ATGACGGGATTTAATGATGCCGCCGGCGTGGCATCCTCCTCCGACATCAAAGGCAAATAT
GTTGAGAAAGTTGAAGTCAAAAACGGCGTCGTTACCGCCACAATGCTTTCAAGCGGCGTA
AACAAAGAAATCAAAGGCAAAAAACTCTCCCTGTGGGCCAAGCGTCAAAACGGTTCGGTC
AAATGGTTCTGCGGACAGCCGGTTACGCGCAACGACACCGCCACCGCCACCGCCACCGAC
GTCGCCGCCGCCAACGGCAAGACCGACGACAAAATCAACACCAAGCACCTGCCGTCAACC
TGCCGCGATGATTCATCTACCGGTTGCATAGAAACACCACGCGCCGATTTCAAACACTTT
CAAAAA
>N875_RS06755_copy2
ACAGAGTATTACCTGAATCACGGCGAATGGCCCGGCAACAACACTTCTGCCGGCGTGGCA
TCTTCTTCAACAATCAAAGGCAAATATGTTAAGGAAGTTACAGTCGCAAACGGCGTCATT
ACCGCCACAATGCTTTCAAGCGGCGTAAACAAAGAAATCCAAGGCAAAAAACTCTCCCTG
TGGGCCAAGCGTCAAGACGGTTCGGTAAAATGGTTCTGCGGACAGCCGGTTACGCGCACC
GACGCCAAAGCCGACACCGTCGCCGCCGCCGCCAAGACCGCCGACAACATCAACACCAAG
CACCTGCCGTCAACCTGCCGCGACGCTTCATCTGTCGTTTGCATAGAAACACCACCTACG
GCTTTCTATAAAAATACC
>N875_RS06730
ACCGAGTATTACCTGAATCACGGCGAATGGCCCGGCAACAACAGTTCTGCCGGCGTGGCA
ACCTCCGCCAACATCAAAGGCAAATATGTTGAGAAAGTTGAAGTCAAAAACGGCGTCGTT
ACCGCCACAATGCTTTCAACCGGCGTAAACAAAGAAATCAAAGGCAAAAAACTCTCCCTG
TGGGCCAAGCGTCAAGACGGTTCGGTAAAATGGTTCTGCGGACAGCCGGTTACGCGCACC
GACGCCAAAGCCGACACCGTCGCCGCCGCCGCCAAGACCGCCGACAACATCAACACCAAG
CACCTGCCGTCAACCTGCCGCGACGCAAGTGATGCCAGC
>N875_RS06735
ACAGAGTATTACCTGAATCACGGCGAATGGCCCGGCAACAACAGTTCTGCCGGCGTGGCA
ACCTCCGCCGACATCAAAGGCAAATATGTTAAAAGCGTTGAAGTCAAAAACGGCGTCGTT
ACCGCCACAATGCTTTCAAGCGGCGTAAACAAAGAAATCCAAGGCAAAAAACTCTCCCTG
TGGGCCAAGCGTCAAGCCGGTTCGGTAAAATGGTTCTGCGGACTGCCGGTTACGCGCGCC
GACAACGCCAAAGACGACGCCGTTACCGCCGCCGCCACCGGCACCGACAAAATCGACACC
AAGCACCTGCCGTCAACCTGCCGCGATGATTCATCTGTCGTTTGCATAGAAACACCACCT
ACGGCTTTCTATAAAAATACC
>N875_RS06740
ACCGAGTATTACCTGAATCACGGCGAATGGCCCGGCAACAACAGTTCTGCCGGCGTGGCA
ACCTCCGCCAACATCAAAGGCAAATATGTTGAGAAAGTTGAAGTCAAAAACGGCGTCGTT
ACCGCCACAATGCTTTCAACCGGCGTAAACAAAGAAATCAAAGGCAAAAAACTCTCCCTG
TGGGCCAAGCGTCAAGACGGTTCGGTAAAATGGTTCTACGGACAGCCGGTTAAGCGCGAC
AACGCCAGCGCCGACGCCGTCAAAGCCGACACCGCCGCCAACGGCAAGCAGATCGACACC
AAGCACCTGCCGTCAACAGCATCGACAAGAAAATCGACACCAAAC
>NMBM01240149_RS00110
ACCGAGTATTACCTGAATCACGGCGAATGGCCCGGCAACAACACTTCTGCCGGCGTGGCA
ACCTCCACCGACATTAAAGGCAAATATGTTCAAAGCGTTGAAGTCAAAAACGGCGTCGTT
ACCGCCACAATGGCTTCAAGCAACGTAAACAACGAAATCAAAGGCAAAAAACTCTCCCTG
TGGGCCAAGCGTCAAAACGGTTCGGTAAAATGGTTCTGCGGACTGCCGGTTACGCGCAAC
AACGCCAAAGCCAACGCCGCCAACGCCGACGACGTCGCCAAGACCGGTACCGACAGCGAA
AAAATCAACACCAAGCACCTGCCGTCAACAGCACCGACAAGAAAATCGACACCAAAC
>NMBM01240149_RS00105
ACCGAGTATTACCTGAATCACGGCATATGGCCCGGCGGCAACAGTGATGCCGGCGTGGCA
TCTTCTTCAACAATCAAAGGCAAATATGTTCAGAAAGTTGAAGTCAAAAACGGCGTCGTT
ACCGCCACAATGCTTTCAAGCGGCGTAAACAAAGAAATCAAAGGCAAAAAACTCTCCCTG
TGGGCCAAGCGTCAAAACGGTTCGGTAAAATGGTTCTGCGGACTGCCGGTTGAGCGCACC
GCCCCCACCACCACCAACGACGACGTCAAAGCCGACACCGCCGCCAACGGCAAGCAGATC
GACACCAAACACCTGCCGTCAACAGCATCGACAAGAAAATCGACACCAAAC
>NMBM01240355_RS00095
ACCGAGTATTACCTGAATCACGGCGAATGGCCCGGCGGCAACAGTGATGCCGGCGTGGCA
TCTTCTTCAACAATCAAAGGCAAATATGTTCAAAGCGTTACAGTCGCAAACGGCGTCATT
ACCGCCCAAATGGCTTCAAGCGGCGTAAACAAAGAAATCCAAGGCAAAAAACTCTCCCTG
TGGGCCAAGCGTCAAAACGGTTCGGTAAAATGGTTCTGCGGACAGCCGGTTACGCGCACC
GCCCCCACCACCACCAACGACGACGTCAAAGCCGACACCGCCGCCAACGGCAAGCAGATC
GACACCAAACACCTGCCGTCAACCTGCCGCGACGCTTCATCTGCCAGC
>NMBM01240355_RS00100
ACCGAGTATTACCTGAATCACGGCATATGGCCCGGCGGCAACAGTGATGCCGGCGTGGCA
TCTTCTTCAACAATCAAAGGCAAATATGTTCAGAAAGTTGAAGTCAAAAACGGCGTCGTT
ACCGCCACAATGCTTTCAAGCGGCGTAAACAAAGAAATCAAAGGCAAAAAACTCTCCCTG
TGGGCCAAGCGTCAAAACGGTTCGGTAAAATGGTTCTGCGGACTGCCGGTTGAGCGCACC
GCCCCCACCACCACCAACGACGACGTCAAAGCCGACACCGCCGCCAACGGCAAGCAGATC
GACACCAAACACCTGCCGTCAACAGCATCGACAAGAAAATCGACACCAAAC
>NMBM04240196_RS00100
ATTCCCACTTTCGTGGGAATGACGGGATTTAATGATGCCGCCGGCGTGGCATCCTCCCCC
TCCGACATCAAAGGCAAATATGTTCAGAAAGTTGAAGTCGCAAAAGGCGTCATTACCGCC
CAAATGGCTTCAAGCAACGTAAACAATGAAATCAAAGGCAAAAAACTCTCCCTGTGGGCC
AAGCGTCAAAACGGTTCGGTAAAATGGTTCTGCGGACAGCCGGTTACGCGCGCCGACACC
GCCACCAACAACGACGCCGTTACCGCCGCCACCGACAACAGCAACAACATCAACACCAAG
CACCTGCCGTCAACCTGCCGCGATGATTCATCTGCCGTTTGCATAGAAACACCACCTACG
GCTTTCTATAAAAATACC
>LD07_RS04520
ATGACGGGATTTAATGATGCCGCCGGCGTGGCATCCGCCTCCGACATCAAAGGCAAATAT
GTTGAGAAAGTTGAAGTCAAAAACGGCGTCGTTACCGCCGAAATGAAATCAAGCGGCGTA
AACAAAGAAATCCAAGGCAAAAAACTCTCCCTGTGGGCCAAGCGTCAAGACGGTTCGGTA
AAATGGTTCTGCGGACAGCCGGTTGCGCGCAACGACAAAGCCGACACCGACAAAATCGAC
ACCAAGCACCTGCCGTCAACCTGCCGCGACGCAGCATCTGCCGAT
>LA24_RS00860
ATGACGGGATTTAATGATGCCGCCGGCGTGGCATCCGCCTCCGACATCAAAGGCAAATAT
GTTGAGAAAGTTGAAGTCAAAAACGGCGTCGTTACCGCCGAAATGAAATCAAGCGGCGTA
AACAAAGAAATCCAAGGCAAAAAACTCTCCCTGTGGGCCAAGCGTCAAGACGGTTCGGTA
AAATGGTTCTGCGGACAGCCGGTTGCGCGCAACGACAAAGCCGACACCGACAAAATCGAC
ACCAAGCACCTGCCGTCAACCTGCCGCGACGCAGCATCTGCCGAT
>NMB0025_copy6
ATGACGGGATTTAATGATGCCGCCGGCGTGGCATCCTCCTCTAAAATCAAAGGAAAATAT
GTTAAGGAAGTTACAGTCGCAAACGGCGTCGTTACCGCCACAATGCTTTCAAGCGGCGTA
AACAAAGAAATCCAAGGCAAAAAACTCTCCCTGTGGGCCAAGCGTCAAAACGGTTCGGTA
AAATGGTTCTGCGGACAGCCGGTTACGCGCGCCGGCACCGACGACACCGTCGCCGCCGAC
AACACCGGCAACAAGAAAACCAACACCAAGCACCTGCCGTCAACCTGCCGCGACGCAGCA
TCTGCCGTTTGCACAAAA
>NMB0025_copy7
CCCGAGTATTACCCGAATCACGGCGAATGGCCGAAAAACAACACTTCTGCCGGCGTGGCA
TCTTCTTCAACAATCAAAGGCAAATATGTTAAGGAAGTTACAGTCGCAAACGGCGTCATT
ACCGCCACAATGCTTTCAAGCGGCGTAAACAAAGAAATCCAAGGCAAAAAACTCTCCCTG
TGGGCCAAGCGTCAAGACGGTTCGGTAAAATGGTTCTGCGGACAGCCGGTTACGCGCAAC
GCCGCCAACGCCAAAGCCGGCACCGACGAAGTCACCGCCGCCACACCCGACACCGACAAA
ATCAACACCAAGCACCTGCCGTCAACAGCACCGACAAGAAAATCGACACCAAAC
>NMB0018
ACCGAGTATTACCTGAATCACGGCGAATGGCCCGGCAACAACACTTCTGCCGGCGTGGCA
ACCTCCTCTGAAATCAAAGGCAAATATGTTAAAAGCGTTGAAGTCAAAAACGGCGTCGTT
ACCGCCCAAATGGCTTCAAGCAACGTAAACAACGAAATCAAAGGCAAAAAACTCTCCCTG
TGGGCCAAGCGTCAAAACGGTTCGGTAAAATGGTTCTGCGGACAGCCGGTTACGCGCGAC
AAAGCCAAAGCCGCCAACGACGACGTTACCGCCGCCGCCGCCGCCAACGGTAAGAAGATT
GACACCAAGCACCTGCCGTCAACCTGCCGCGACGCAAGTGATGCCAGC
>NMB0019
ACAGAGTATTACCTGAATCACGGCGAATGGCCCGGCAACAACAGTTCTGCCGGCGTGGCA
ACCTCCGCCGACATCAAAGGCAAATATGTTAAAAGCGTTGAAGTCAAAAACGGCGTCGTT
ACCGCCCAAATGGCTTCAAGCAACGTAAACAACGAAATCAAAGGCAAAAAACTCTCCCTG
TGGGCCAAGCGTCAAGCCGGTTCGGTAAAATGGTTCTGCGGACTGCCGGTTACGCGCGCC
GACAACGCCAAAGACGACGCCGTTACCGCCGCCGCCACCGGCACCGACAAAATCGACACC
AAGCACCTGCCGTCAACCTGCCGCGATGATTCATCTGTCGTTTGCATAGAAACACCACCT
ACGGCTTTCTATAAAAATACC
>NMB0020
ACCGAGTATTACCTGAATCACGGCGAATGGCCCGGCAACAACAGTTCTGCCGGCGTGGCA
ACCTCCGCCAACATCAAAGGCAAATATGTTGAGAAAGTTGAAGTCAAAAACGGCGTCGTT
ACCGCCACAATGCTTTCAAGCGGCGTAAACAAAGAAATCCAAGGCAAAAAACTCTCCCTG
TGGGCCAAGCGTCAAGACGGTTCGGTAAAATGGTTCTACGGACAGCCGGTTAAGCGCGAC
AACGCCAGCGCCGACGCCGTCAAAGCCGACACCGCCGCCAACGGCAAGCAGATCGACACC
AAGCACCTGCCGTCAACAGCATCGACAAGAAAATCGACACCAAAC
>NMB0021
ACCGAGTATTACCTGAATCACGGCGAATGGCCCGGCGACAACAGTTCTGCCGGCGTGGCA
ACCTCCTCTGAAATCAAAGGCAAATATGTTAAAAGCGTTGAAGTCAAAAACGGCGTCGTT
ACCGCCCAAATGGCTTCAAGCAACGTAAACAACGAAATCAAAGGCAAAAAACTCTCCCTG
TGGGCCAAGCGTCAAAACGGTTCGGTAAAATGGTTCTGCGGACAGCCGGTTACGCGCGAC
AAAGCCAAAGACGACGCCGTCACCGCCGCCACCGGCAAGGGCACCGCCAACATCAACACC
AAGCACCTGCCGTCAACAGCACCGACAAGAAAATCGACACCAAAC
>NMB0023
ACAGAGTATTACCTGAATCACGGCGAATGGCCCGGCAACAACACTTCTGCCGGCGTGGCA
TCTTCTTCAACAATCAAAGGCAAATATGTTAAGGAAGTTACAGTCGCAAACGGCGTCATT
ACCGCCACAATGCTTTCAAGCGGCGTAAACAAAGAAATCCAAGGCAAAAAACTCTCCCTG
TGGGCCAAGCGTCAAGACGGTTCGGTAAAATGGTTCTGCGGACAGCCGGTTACGCGCACC
GACGCCAAAGCCGACACCGTCGCCGCCGCCGCCAAGACCGCCGACAACATCAACACCAAG
CACCTGCCGTCAACCTGCCGCGACGCTTCATCTGTCGTTTGCATAGAAACACCACCTACG
GCTTTCTATAAAAATACC
>NMB0024
ATGACGGGATTTAATGATGCCGCCGGCGTGGCATCCTCCTCCGACATCAAAGGCAAATAT
GTTGAGAAAGTTGAAGTCAAAAACGGCGTCGTTACCGCCACAATGCTTTCAAGCGGCGTA
AACAAAGAAATCAAAGGCAAAAAACTCTCCCTGTGGGCCAAGCGTCAAAACGGTTCGGTC
AAATGGTTCTGCGGACAGCCGGTTACGCGCAACGACACCGCCACCGCCACCGCCACCGAC
GTCGCCGCCGCCAACGGCAAGACCGACGACAAAATCAACACCAAGCACCTGCCGTCAACC
TGCCGCGATGATTCATCTACCGGTTGCATAGAAACACCACGCGCCGATTTCAAACACTTT
CAAAAA
>NGFG_01821
ACCGAGTATTACCTGAATCACGGCAAATGGCCGGAAAACAACACTTCTGCCGGCGTGGCA
TCCCCCCCCACCGACATCAAAGGCAAATATGTTAAAGAGGTTGAAGTTAAAAACGGCGTC
GTTACCGCCACAATGCTTTCAAGCGGCGTAAACAATGAAATCAAAGGCAAAAAACTCTCC
CTGTGGGGCAGGCGTGAAAACGGTTCGGTAAAATGGTTCTGCGGACAGCCGGTTACGCGC
GCCGACGACGACACCGTTGCCGACGCCAAAGACGGCAAAGAAATCGACACCAAGCACCTG
CCGTCAACCTGCCGCGATAAGGCATCTGATGCCAAA
>NGFG_02253
ACCGAGTATTACCTGAATCACGGCGAATGGCCGAAAGACAACACTTCTGCCGGCGTGGCA
TCCTCCGACAAAATCAAAGGCAAATATGTTCAGAAAGTTGAAGTCGCAAAAGGCGTCGTT
ACCGCCACAATGGCTTCAAGCAACGTAAACAAAGAAATCAAAGACAAAAAACTCTCCCTG
TGGGCCAGGCGTCAAGACGGTTCGGTAAAATGGTTCTGCGGACAGCCGGTTACGCGCGCC
AAAGCCAAAGACGCCGACGACGTTACCGACGACGCCGGCACCGACAACGGCGGCAAAGGC
AAAATCGACACCAAGCACCTGCCGTCAACCTGCCGCGATAAATCAACTGCCGTTTGC
>NGFG_02487
GCCGGGTATTGCCCGAATCACGGCACATGGCCGAAAGACAACGGTGATGCCGGCGTGGCA
TCCCCCGCCGACAAAATCAAAGGCAAATATGTTCAGAAAGTTGAAGTCGCAAAAGGCGTC
GTTACCGCCGAAATGGCTTCAACCGGCGTAAACAAAGAAATCAAAGACAAAAAACTCTCC
CTGTGGGCCAAGCGTCAAGACGGTTCGGTAAAATGGTTCTGCGGACAGCCGGTTACGCGC
GGCGCCGGCAACGCCGGCAAAGCCGACGACGTCACCAAAGCCGGCAACGACAACGAAAAA
ATCAACACCAAGCACCTGCCGTCAACCTGCCGCGATAAATCAACTGCCATTTGC
>NGFG_00014
ACCGGGTATTGCCCGAATCACGGCAAATGGCCGAAAGACAACACTTCTGCCGGCGTGGCA
TCCCCCGCCGAAATCAAAGGCAAATATGTTAAAAGCGTTACGGTCGCAAAAGGCGTCGTT
ACCGCCCAAATGAATCCAAGCGGCGTAAACAATGAAATCAAAGACAAAAAACTCTCCCTG
TGGGCCAAGCGTGAAAACGGTTCGGTAAAATGGTTCTGCGGACAGCCGGTTACGCGCACC
GACGACGCCGCCAAAGACGCCGTTACCGCCGACGCCAAAGACGCCATCGAAACCAAGCAC
CTGCCGTCAACCTGCCGCGATGAATCATCTGCCGGTTGC
>NGFG_02484
ACCGAGTATTACCTGAATCACGGCGAATGGCCGGAAGACAACACTTCTGCCGGCGTGGCA
TCCTCCCCCACCGACATCAAAGGCAAATATGTTCAAAGCGTTACGGTCGCAAACGGCGTC
GTTACCGCCGAAATGGCTTCAACCGGCGTAAACAAAGAAATCCAAGGCAAAAGACTCTCC
CTGTGGGCCAAGCGTGAAAACGGTTCGGTAAAATGGTTCTGCGGACAGCCGGTTACGCGC
GCCGCCAAAGACGACGACGCCGTCACCGCCGACGGCAACAACAAAATCGACACCAAGCAC
CTGCCGTCAACCTGCCGCGACACTTCATCTGCCGGTAAG
>NGFG_02485
ACCGAGTATTACCTGAATCACGGCATATGGCCGAAAGACAACACTTCTGCCGGCGTGGCA
TCTTCTTCATCAATCAAAGGCAAATATGTTAAGGAAGTTAAAGTCGAAAACGGCGTCGTC
ACCGCCACAATGAATTCAAGCGGCGTAAACAAAGAAATCCAAGGCAAAAGACTCTCCCTG
TGGGGCAGGCGTGAAAACGGTTCGGTAAAATGGTTCTGCGGACAGCCGGTTACGCGCGCC
AAAGCCGACGCCGACGCCGACGCCGCCGGCAAAGACACCACCAACATCGACACCAAGCAC
CTGCCGTCAACCTGCCGCGACGCAGCATCTGCCGTTTGCATAGAAACACCACCTACGGCT
TTCTATAAAAATACC
>NGFG_02405
ACCGAGTATTACCTGAATCACGGCGAATGGCCCAAAGACAACGACTCTGCCGGCGTGGCA
TCCGCTTCAAAAATCATAGGCAAATATGTTAAGCAAGTTGAAGTCAAAAACGGCGTCGTT
ACCGCCCAAATGAAATCAGACGGCGTAAACAAAGAAATCAAAAACAAAAAACTCTCCCTG
TGGGCCAAGCGTGAAAACGGTTCGGTAAAATGGTTCTGCGGACAGCCGGTTACGCGCAAC
GCCAAAGCCAACGACACCGTTGCCGCCGACGGCACCGGCAACGACAAAATCGAAACCAAG
CACCTGCCGTCAACCTGCCGCGATAACTTTGATGCCAGC
>NGFG_02481
ACCGAATATTACCCGAATAACGGCAAATGGCCCGCCGACAACGGCGCTGCCGGCGTGGCA
TCTTCTTCATCAATCAAAGGCAAATATGTTAAGGAAGTTAAAGTCGAAAACGGCGTCGTC
ACCGCCACAATGAATTCAAGCAACGTAAACAAAGAAATCAAAGACAAAAGACTCTCCCTG
TGGGGCAGGCGTGAAAACGGTTCGGTAAAATGGTTCTGCGGACAGCCGGTTACGCGCAAC
GCCAACGACGACACCGTCACCGCCGACGGCACCGGCAACGACGGCAAAATCGACACCAAG
CACCTGCCGTCAACCTGCCGCGACACTTCATCTGCCGGTAAG
>NGFG_02431
ACCGAGTATTACCTGAATCACGGCATATGGCCGAAAGACAACACTTCTGCCGGCGTGGCA
TCCCCCCCCTCCGACATCAAAGGCAAATATGTTCAAAGCGTTACGGTCGCAAACGGCGTC
GTTACCGCCCAAATGAAATCAGACGGCGTAAACAAAGAAATCAAAAACAAAAAACTCTCC
CTGTGGGCCAAGCGTGAAAACGGTTCGGTAAAATGGTTCTGCGGACAGCCGGTTACGCGC
GCCGCCAAAGACGACGACGCCGTCACCGCCGACGGCAACAACAAAATCGACACCAAGCAC
CTGCCGTCAACCTGCCGCGACACTTCATCTGCCGGTAAG
>NGFG_02253_copy1
GCCGGGTATTACCTGAATCACGGCGAATGGCCCAAAGACAACGACTCTGCCGGCGTGGCA
TCCGCTTCAAAAATCATAGGCAAATATGTTAAGCAAGTTGAAGTCAAAAACGGCGTCGTT
ACCGCCGAAATGGCTTCAACCGGCGTAAACAAAGAAATCAAAGACAAAAAACTCTCCCTG
TGGGCCAAGCGTCAAGACGGTTCGGTAAAATGGTTCTGCGGACAGCCGGTTACGCGCGGC
GCCGGCAACGCCGGCAAAGCCGACGACGTCACCAAAGCCGGCAACGACAACGAAAAAATC
AACACCAAGCACCTGCCGTCAACCTGCCGCGATAACTTTGATGCCAGC
>NGFG_00014
GCCGGGTATTGCCCGAATCACGGCACATGGCCGGAAAACAACGCTTCTGCCGGCGTGGCA
TCCTCCCCCACCGACATCAAAGGCAAATATGTTAAAAGCGTTACGGTCGCAAAAGGCGTC
GTTACCGCCGAAATGGCTTCAACCGGCGTAAACAAAGAAATCAAAGGCAAAAAACTCTCC
CTGTGGGCCAAGCGTGAAAACGGTTCGGTAAAATGGTTCTGCGGACAGCCGGTTACGCGC
GCCAAAGCCGACGCCGACGCCGCCGGCAAAGACACCACCAACATCGACACCAAGCACCTG
CCGTCAACCTGCCGCGATGAATCATCTGCCGTTTGC
>NGK_RS09745
GCCGGGTATTACCTGAATCACGGCGAATGGCCGAAAGACAACACTTCTGCCGGCGTGGCA
TCTTCTTCATCAATCAAAGGCAAATATGTTAAAAGCGTTACGGTCGCAAAAGGCGTCGTT
ACCGCCCAAATGGCTTCAACCGGCGTAAACAAAGAAATCCAAGGCAAAAAACTCTCCCTG
TGGGCCAGGCGTCAAGACGGTTCGGTAAAATGGTTCTGCGGACAGCCGGTTACGCGCACC
GCCGGCGCCAACAACAACGACGAAGTCGCCAAAGCCGGCGCCGACAAAGACAAAGAAATC
GAAACCAAGCACCTGCCGTCAACCTGCCGCGATGAACCAACTGCCGAA
>NGK_RS09860_copy1
GCCGGACATTACCCGAATAACGGCAAATGGCCCGCAAACAACGGTAATGCCGGCGTGGCA
TCCCCCGCCGACATCAAAGGCAAATATGTTGAAAGCGTTACGGTCGCAAACGGCGTCGTT
ACCGCCCAAATGAAACCAAGCGGCGTAAACAATGAAATCAAAGACAAAAGACTATCCCTG
TGGGGCAGGCGTGAAAACGGTTCGGTAAAATGGTTCTGCGGACAGCCGGTTACGCGCACC
AAAGCCGACGCCGACGACGTCAAAGCCGACGGCACCAAAAAAATCGAAACCAAGCACCTG
CCGTCAACCTGCCGTGATACGTCATCTGCCGAA
>NGK_RS09860_copy2
CGAATATTACCTGAAAACGGCGAATGGCCCAAAGACAACGGCGCTGCCGGCGTGGCATCC
GCTTCAACAATCAAAGGCAAATATGTTCAGAAAGTTGAAGTCGCAAAAGGCGTCGTTACC
GCCACAATGGCTTCAACCGGCGTAAACAAAGAAATCAAAGGCAAAAAACTCTCCCTGTGG
GCCAAGCGTCAAGACGGTTCGGTAAAATGGTTCTGCGGACAGCCGGTTAAGCGCGACAAC
GCCGACGACCCCAACGACGCCGTCAAAGACGACGCCGACGCCAACGGCAAAATCAGCACC
AAGCACCTGCCGTCAACCTGCCGTGATACGTCATCTGCCGGTACG
>NGK_RS06730
ACCGAATATTACCTGAATCACGGCAAATGGCCGGAAGACAACACTTCTGCCGGCGTGGCA
TCCGCTTCAACAATCAAAGGCAAATATGTTCAAAGCGTTACGGTCGCAAACGGCGTCGTT
ACCGCCCAAATGAAATCAGACGGCGTAAACAAAGAAATCAAAGGCAAAAAACTCTCCCTG
TGGGCCAAGCGTCAAGACGGTTCGGTAAAATGGTTCTGCGGACAGCCGGTTACGCGCGAC
AACGCCGACGACCCCAACGACGCCGTCAAAGACGACGCCGACGCCAACGGCAAAATCAGC
ACCAAGCACCTGCCGTCAACCTGCCGCGATGAATCAACTGCCGAA
>NGK_RS09865
CGAATATTACCTGAAAACGGCGAATGGCCCAAAGACAACGGCGCTGCCGGCGTGGCATCC
GCTTCAACAATCAAAGGCAAATATGTTCAGAAAGTTGAAGTCGCAAAAGGCGTCGTTACC
GCCACAATGGCTTCAACCGGCGTAAACAAAGAAATCAAAGGCAAAAAACTCTCCCTGTGG
GCCAAGCGTCAAGACGGTTCGGTAAAATGGTTCTGCGGACAGCCGGTTAAGCGCGACAAC
GCCGACGACCCCAACGACGCCGTCAAAGACGACGCCGACGCCAACGGCAAAATCAGCACC
AAGCACCTGCCGTCAACCTGCCGTGATACGTCATCTGCCGGTACG
>IX30_RS11325_copy1
ACCGAATATTACCTGAATCACGGCAAATGGCCGGAAAACAACACTTCTGCCGGCGTGGCA
TCTTCTTCATCAATCAAAGGCAAATATGTTAAAGAGGTTGAAGTTAAAAACGGCGTCGTT
ACCGCCGAAATGAAATCAGACGGCGTAAACAAAGAAATCAAAGGCAAAAGACTCTCCCTG
TGGGCCAAGCGTCAAGACGGTTCGGTAAAATGGTTCTGCGGACAGCCGGTTCAGCGCGAC
GACACCGCCGCCAAAGCCGGCACCGACGACGTCGCCAAAGACGGCAACGGCAACGAAATC
GAAACCAAGCACCTGCCGTCAACCTGCCGCGATGAATCATCTGCCGTTTGCACGAAACAC
CACGCGCCGATTTCAAACACT
>IX30_RS11325_copy2
ACCGAGTATTACCTGAATAACGGCGAATGGCCGGAAGACAACGCTTCTGCCGGCGTGGCA
TCCCCCCCCACCGACATCAAAGGCAAATATGTTAAAAGCGTTACGGTCGAAAACGGCGTC
GTTACCGCCCAAATGGCTTCAACCGGCGTAAACAAAGAAATCCAAGACAAAAGACTCTCC
CTGTGGGGCAGGCGTGAAAACGGTTCGGTAAAATGGTTCTGCGGACAGCCGGTTAAGCAC
GACAAAGCCGCCAACGACGACGACGTTACCGACGACAAAAACAACAACGGCATCGACACC
AAGCACCTGCCGTCAACCTGCCGCGATGAATCATCGTTGCCGGGTATTACC
>IX30_RS11325_copy3
CACGGCGAATGGCCGGAAAACAACGACAAGGCCGGCGTGGCATCCGCTTCAGAAATCAAA
GGCAAATATGTTCAAAGCGTTACGGTCGCAAACGGCGTCGTTACCGCCAAAATGAATTCA
ACCGGCGTAAACAAAGAAATCAAAGGCAAAAGACTCTCCCTGTGGGCCAAGCGTGAAAAC
GGTTCGGTAAAATGGTTCTGCGGACAGCCGGTTAAGCGCACCGAAGCCAACGCCAAAGCC
GGCACCGACGACGTCGCCAAAGACGACGCCGGCAAAGACAAAATCGACACCAAGCACCTG
CCGTCAACCTGCCGCGATGAATCAACTGCCACC
>IX30_RS11335
ACCGAATATTACCTGAATCACGGCAAATGGCCGGAAAACAACGGCGATGCCGGCGTGGCA
TCCCCCGCCGAAATCAAAGGCAAATATGTTAAGGAAGTTAAAGTCGAAAACGGCGTCGTC
ACCGCCACAATGAAATCAGACGGCGTAAACAAAGAAATCAAAGACAAAAGACTCTCCCTG
TGGGGCAGGCGTGAAGACGGTTCGGTAAAATGGTTCTGCGGACAGCCGGTTAAGCGCGAC
GACACCGCCGCCAAAGACGACGACGTTACCGACGACAAAAACAACAACGGCATCGACACC
AAGCACCTGCCGTCAACCTGCCGCGATGAATCAACTGCCACC
>IX30_RS11560
ACCGAATATTACCCGAATAACGGCGAATGGCCCGCAAACAACGGCGCTGCCGGCGTGGCA
TCCGCTTCAAAAATCATAGGCAAATATGTTAAGCAAGTTGAAGTCAAAAACGGCGTCGTC
ACCGCCCAAATGAAACCAAGCGGCGTAAACAAAGAAATCAAAGACAAAAAACTCTCCCTG
TGGGCCAGGCGTCAAGACGGTTCGGTAAAATGGTTCTGCGGACAGCCGGTTACGCGCGAC
AACGCCGACGACCCCAACGACGCCGTCAAAGACGACGCCGACGCCAACGGCAAAATCAGC
ACCAAGCACCTGCCGTCAACCTGCCGTGATACG
>IX30_RS03920
ACCGAGTATTACCTGAATCACGGCATATGGCCGAAAGACAACGACTCTGCCGGCGTGGCA
TCCGCTTCAGAAATCAAAGGCAAATATGTTAAGGAAGTTAAAGTCGAAAACGGCGTCGTC
ACCGCCACAATGAAATCAGACGGCGTAAACAAAGAAATCAAAGGCAAAAGACTCTCCCTG
TGGGCCAAGCGTGAAAACGGTTCGGTAAAATGGTTCTGCGGACAGCCGGTTACGCGCACC
GCCGGCGCCAACAACAACGACGAAGTCGCCAAAGCCGGCGCCGACGCCAACGGCAAAATC
AGCACCAAGCACCTGCCGTCAACCTGCCGTGATACGTCATCTGCCGAA
>IX30_RS11440
CGAATATTACCTGAAAACGGCGAATGGCCCAAAGACAACGGCGCTGCCGGCGTGGCATCC
GCTTCAACAATCAAAGGCAAATATGTTCAGAAAGTTGAAGTCGCAAAAGGCGTCGTCACC
GCCCAAATGGCTTCAACCGGCGTAAACAAAGAAATCAAAGACAAAAAACTCTCCCTGTGG
GCCAAGCGTCAAGACGGTTCGGTAAAATGGTTCTGCGGACAGCCGGTTAAGCGCGACAAC
GCCGACGACCCCAACGACGCCGTCAAAGACGTCACCGACGCCAACGGCAAAATCAGCACC
AAGCACCTGCCGTCAACCTGCCGTGATACGTCATCTGCCGAA
>IX30_RS11440
CGAATATTACCTGAAAACGGCGAATGGCCCAAAGACAACGGCTCTGCCGGCGTGGCAGCT
TCTTCAAAAATCATAGGCAAATATGTTAAGCAAGTTGAAGTCAAAAACGGCGTCGTCACC
GCCACAATGAATTCAAGCGGCGTAAACAAAGAAATCCAAGGCAAAAAACTCTCCCTGTGG
GCCAAGCGTCAAGACGGTTCGGTAAAATGGTTCTGCGGACGGCCGGTTCAGCGCAACGCC
AACGACGCCAACAACGACGACGTCACCGCCGACGACAAAAACAACAACGGCATCGACACC
AAGCACCTGCCGTCAACCTGCCGTGATACGTCATCTGCCAAA
>IX30_RS11375_copy2
ACCGAATATTACCTGAATCACGGCAAATGGCCGGAAAACAACGGTGATGCCGGCGTGGCA
TCTTCTTCATCAATCATAGGCAAATATGTTGAAAGCGTTACGGTCACAAACGGCGTCGTT
ACCGCCAAAATGAAATCAGACGGCGTAAACAAAGAAATCCAAGGCAAAAAACTCTCCCTG
TGGGCCAAGCGTCAAGCCGGTTCGGTAAAATGGTTCTGCGGACAGCCGGTTACGCGCGAC
AAAGCCGTCACCGACGACGCCGTCAAAGACGTCACCGGCAACGACAAAATCGAAACCAAG
CACCTGCCGTCAACCTGCCGCGATAAATCATCTGCCGGTTGCACAAAA
>IX30_RS11375_copy3
CCCGAATATTACCTGAATCACGGCAAATGGCCGGAAGACAACGACAAGGCCGGCGTGGCA
TCCGCTTCAGAAATCAAAGGCAAATATGTTAAGGAAGTTAAAGTCGAAAACGGCGTCGTC
ACCGCCACAATGAATTCAAGCAACGTAAACAAAGAAATCAAAGACAAAAGACTCTCCCTG
TGGGCCAAGCGTGAAAACGGTTCGGTAAAATGGTTCTGCGGACAGCCGGTTACGCGCACC
GACGACGCCGCCAAAGACGCCGTTACCGCCGACGCCAAAGACGCCATCGAAACCAAGCAC
CTGCCGTCAACCTGCCGCGATGAATCATCTGATGCCAAA
>LA58_RS09630
ATGACGGGATTTAATGATGCCGCCGGCGTGGCATCCGCCTCCGACATCAAAGGCAAATAT
GTTGAGAAAGTTGAAGTCAAAAACGGCGTCGTTACCGCCGAAATGAAATCAAGCGGCGTA
AACAAAGAAATCCAAGGCAAAAAACTCTCCCTGTGGGCCAAGCGTCAAGACGGTTCGGTA
AAATGGTTCTGCGGACAGCCGGTTGCGCGCAACGACAAAGCCGACACCGACAAAATCGAC
ACCAAGCACCTGCCGTCAACCTGCCGCGACGCAGCATCTGCCGAT
>LC14_RS11175
ATGACGGGATTTAATGATGCCGCCGGCGTGGCATCCGCCTCCGACATCAAAGGCAAATAT
GTTGAGAAAGTTGAAGTCAAAAACGGCGTCGTTACCGCCGAAATGAAATCAAGCGGCGTA
AACAAAGAAATCCAAGGCAAAAAACTCTCCCTGTGGGCCAAGCGTCAAGACGGTTCGGTA
AAATGGTTCTGCGGACAGCCGGTTGCGCGCAACGACAAAGCCGACACCGACAAAATCGAC
ACCAAGCACCTGCCGTCAACCTGCCGCGACGCAGCATCTGCCGAT
>NMBNZ0533_RS00105
ACCGAGTATTACCTGAATCACGGCGAATGGCCCGCCAACAACAATTCTGCCGGCGTGGCA
TCCTCCACCGACATCAAAGGCAAATATGTTGCAGGGGTTAAAGTTGAAAAAGGCGTCATT
ACCGCCACAATGGCTTCAAGCAACGTAAACAAAGAAATCAAAGGCAAAAAACTCTCCCTG
TGGGCCACGCGTCAAAACGGTTCGGTAAAATGGTTCTGCGGACAGCCGGTTGAGCGCAAC
GCCAACAACGCCGACGCCGTCGCCAACGGCAAGGGCACCGCCAACATCGACACCAAGCAC
CTGCCGTCAACCTGCCGCGACACAGCATCTGCCAGC
>NMBNZ0533_RS00140
ATTCCCACTTTCGTGGGAATGACGGGATTTAATGATGCCGCCGGCGTGGCATCCGCCTCC
GACATCAAAGGCAAATATGTTGAGAAAGTTGAAGTCAAAAACGGCGTCGTTACCGCCGAA
ATGGCTTCAAGCAACGTAAACAAAGAAATCCAAGGCAGAAAACTCTCCCTGTGGGCCAAG
CGTCAAGCCGGTTCGGTAAAATGGTTCTGCGGACAGCCGGTTACGCGCGCCGACAAAGCC
ACCGACGCCGACGCCGACGTCACCGCCGACAGCGGCAACGAAAAAATCGACACCAAGCAC
CTGCCGTCAACAGCACCGACAAGAAAATCGACACCAAAC
>NMBNZ0533_RS00150
ACCGAGTATTACCTGAATCACGGCATATGGCCAAAAAACAATACTTCTGCCGGCGTGGCA
TCCTCCGCCACCGACATCAAAGGCAAATATGTTAAAAGCGTTGAAGTCAAAAACGGCGTC
GTTACCGCCGAAATGAAATCAAGCGGCGTAAACAAAGAAATCCAAGGCAAAAAACTCTCC
CTGTGGGCCAAGCGTCAAGACGGTTCGGTAAAATGGTTCTGCGGACAGCCGGTTACGCGC
ACCGCCGCCGACAGCGACGACGTCGCCGCCGCCAACGGCAAGACCGCCGACAACATCAAC
ACCAAGCACCTGCCGTCAACCTGCTGCGACGCTTCATCTGCCGTTTGCATAGAAACACCA
CGCGCCGACTTCAAACACTTCCAAAAAATC
>NMBNZ0533_RS00145
GCCGTCACAGAGTATTACCTGAATCACGGCATATGGCCCGGCGACAACAGTTCTGCCGGC
GTGGCAACCTCCTCTGAAATCAAAGGCAAATATGTTGAGAAAGTTGAAGTCGCAAACGGC
GTCGTTACCGCCCAAATGGCTTCAAGCGGCGTAAACAAAGAAATCCAAGGCAAAAAACTC
TCCCTGTGGGCCAAGCGTCAAGCCGGTTCGGTAAAATGGTTCTGCGGACAGCCGGTTCAG
CGCGCCAAAGCCGACGCCGACGCCGTTACCGCCGCCGCCAACAAGAAGATCGACACCAAT
CATTCCCACGAACCTACATCCCGTCATTCCCGCGAAAGCGGGAATCTAGGTCTGTCGGCG
CAGAAACTTATCGGG
>NMBNZ0533_RS00110
ACCGAGTATTACCTGAATCACGGCGAATGGCCCGCCAACAACAATTCTGCCGGCGTGGCA
ACCTCCGCCGACATCAAAGGCAAATATGTTAAAAGCGTTGAAGTCAAAAACGGCGTCGTT
ACCGCCCAAATGGCTTCAAGCAACGTAAACAACGAAATCAAAGACAAAAAACTCTCCCTG
TGGGCCAAGCGTCAAAACGGTTCGGTAAAATGGTTCTGCGGACAGCCGGTTACGCGCGAC
GCCAACAACGCCGACGCCGTCGCCGCCGCCAAGACCGGCACCAACAAAATCGACACCAAG
CACCTGCCGTCAACCTGCCGCGACGCAGCATCTGCCGTTTGCATAGAAACACCACCTACG
GCTTTCTATAAAAATACC
>NMBNZ0533_RS00115
ACAGAGTATTACCTGAATCACGGCGAATGGCCCGCCAACAACAGTTCTGCCGGCGTGGCA
ACCTCCGCCTCCGACATCAAAGGCAAATATGTTCAAAGCGTTGAAGTCAAAAACGGCGTC
ATTACCGCCACAATGCTTTCAAGCGGCGTAAACAACGAAATCAAAGGCAAAAAACTCTCC
CTGTGGGCCACGCGTCAAGACGGTTCGGTAAAATGGTTCTGCGGACAGCCGGTTACGCGC
GACGCCGCCACCGACAAGAAAATCGACACCAAACTAGAGAAACCGTTTTCCCGA
>NMBNZ0533_RS00120
ACCGAGTATTACCTGAATCACGGCATATGGCCCGCCAACAACAATTCTGCCGGCGTGGCA
ACCTCCACCGACATCAAAGGCAAATATGTTCAAAGCGTTGAAGTCAAAAACGGCGTCGTT
ACCGCCACAATGGCTTCAAGCAACGTAAACAACGAAATCAAAGGCAAAAAACTCTCCCTG
TGGGCCAAGCGTCAAAACGGTTCGGTAAAATGGTTCTGCGGACAGCCGGTTGAGCGCACC
GCCCCCACCACCACCAACGACGACGTCAAAGCCGACACCGCCGCCAACGGCAAGCAGATC
GACACCAAGCACCTGCCGTCAACAGCATCGACAAGAAAATCGACACCAAAC
>NMBNZ0533_RS00125
ACCGAGTATTACCTGAATCACGGCGAATGGCCCGGCGACAACAGTTCTGCCGGCGTGGCA
TCCTCCACCGACATCAAAGGCAAATATGTTGCAGGGGTTAAAGTTGAAAAAGGCGTCATT
ACCGCCACAATGGCTTCAAGCAACGTAAACAACGAAATCAAAGACAAAAAACTCTCCCTG
TGGGCCAAGCGTCAAGACGGTTCGGTAAAATGGTTCTGCGGACAGCCGGTTGCGCGCGCC
AACGCCAACGGCGCCAACAACGACGAAGTCACCGCCGCCAACGGCAAGGGCACCGCCAAC
ATCGACACCAAGCACCTGCCGTCAACCTGCCGCGACGCTTCATCTGCCGTTTGCATAGAA
ACACCACCTACGGCTTTCTATAAAAATACC
>NMBNZ0533_RS00130
ACCGAGTATTACCTGAATCACGGCGAATGGCCCGCCAACAACAGTTCTGCCGGCGTGGCA
ACCTCCGCCGACATCAAAGGCAAATATGTTAAAAGCGTTGAAGTCAAAAACGGCGTCGTT
ACCGCCCAAATGGCTTCAAGCAACGTAAACAACGAAATCAAAGGCAAAAAACTCTCCCTG
TGGGCCAAGCGTCAAGCCGGTTCGGTAAAATGGTTCTGCGGACAGCCGGTTACGCGCGAC
GCCACCGCCAGCGCCGACGCCGTCAAAGCCGACACCGCCACCACCAAGAAGATCGACACC
AAGCACCTGCCGTCAACCTGCCGCGACGCAGCATCTGCCGTTTGCATAGAAACACCACCT
ACGGCTTTCTATAAAAATACC
>NMBNZ0533_RS00135
ACCGAGTATTACCTGAATCACGGCATATGGCCCGGCGACAACAATTCTGCCGGCGTGGCA
ACCTCCACCGACATTAAAGGCAAATATGTTAAGGAGGTTGAAGTCAAAAACGGCGTCGTT
ACCGCCACAATGCTTTCAAGCGGCGTAAACAACGAAATCAAAGGCAAAAAACTCTCCCTG
TGGGCCAAGCGTCAAAACGGTTCGGTAAAATGGTTCTGCGGACAGCCGGTTCAGCGCAAC
GACACCACCACCACCAACGACGACGTCAACAAAGCCACCGGCAACAACGAAATCGACACC
AAGCACCTGCCGTCAACAGCACCGACAAGAAAATCGACACCAAAC
>NMBNZ0533_RS00155
ATTCCCACTTTCGTGGGAATGACGGGATTTAATGATGCCGCCGGCGTGGCATCCACCGCC
TCCGACATCAAAGGCAAATATGTTCAAAGCGTTACAGTCGCAAACGGCGTCGTTACCGCC
CAAATGGCTTCAAGCGGCGTAAACAAAGAAATCCAAGGCAGAAAACTCTCCCTGTGGGCC
AAGCGTCAAAACGGTTCGGTAAAATGGTTCTGCGGACAGCCGGTTGAGCGCAACGCCAAA
GCCACCGCCGACGCCGTCACCGCCGCCACACCCGACACCGACAAAATCAACACCAAGCAC
CTGCCGTCAACCTGCCGCGACGCAGCATCTGCCGTTTGCATAGAAACACCACCTACGGCT
TTCTATAAAAATACC
>NGGG_RS06190_copy1
GCCGGACATTACCCGAATAACGGCAAATGGCCCGCAAACAACGGCGCTGCCGGCGTGGCA
TCCGCCTCCGACATCAAAGGCAAATATGTTGAAAGCGTTACGGTCGAAAAAGGCGTCGTT
ACCGCCAAAATGCTTTCAAGCGGCGTAAACAATGAAATCAAAAACAAAAAACTCTCCCTG
TGGGCCAAGCGTGAAGCCGGTTCGGTAAAATGGTTCTGCGGACAGCCGGTTAAGCGCGCC
AAAGCCGCCAACGACGACGTTACCGACGACGCCGGCACCGACAACGGCGGCAAAGGCAAA
ATCGACACCAAGCACCTGCCGTCAACCTGCCGCGATAAATCAACTGCC
>NGGG_RS06190_copy2
GCCGGGTATTACCCGAATCACGGCAAATGGCCGGAAGACAACACTTCTGCCGGCGTGGCA
TCCCCCCCCTCCGACATCAAAGGCAAATATGTTCAAAGCGTTACGGTCGCAAACGGCGTC
GTTACCGCCGAAATGAAATCAGACGGCGTAAACAAAGAAATCAAAGGCAAAAAACTCTCC
CTGTGGGGCAGGCGTGAAAACGGTTCGGTAAAATGGTTCTGCGGACAGCCGGTTAAGCGC
GACGCCAACAACGCCAACAACGACGCCGTCACCGACGACACCACCGGCAACGGCAACGAA
AAAATCGAAACCAAGCACCTGCCGTCAACCTGCCGCGATGAATCATCTGCCGTTTGCATA
GAAACACCACCTACGGCTTTCTATAAAAATACC
>NGHG_RS15935
ACCGAGTATTACCTGAATAACGGCAAATGGCCCGCCGACAACGGCGCTGCCGGCGTGGCA
TCCTCCGCCACCGACATCAAAGGCAAATATGTTAAGGAAGTTAAAGTCGCAAACGGCGTC
GTTACCGCCACAATGAATTCAACCGGCGTAAACAAAGAAATCAAAGGCAAAAGACTCTCC
CTGTGGGGCAGGCGTGAAAACGGTTCGGTAAAATGGTTCTGCGGACAGCCGGTTACGCGC
GGCGACAACGCCGCCAACGACGACGTCGCCAAAGCCGACGGCACCGACAACATCAACACC
AAGCACCTGCCGTCAACCTGCCGCGATAAATCA
>NGHG_RS06110_copy1
GCCGGGTATTACCTGAATCACGGCGAATGGCCCGCAAACAACGGCGATGCCGGCGTGGCA
TCCGCTTCAAAAATCATAGGCAAATATGTTCAGAAAGTTGAAGTCAACAACGGCGTCGTT
ACCGCCACAATGGCTTCAAGCAACGTAAACAAAGAAATCAAAGACAAAAGACTCTCCCTG
TGGGCCAAGCGTCAAGACGGTTCGGTAAAATGGTTCTGCGGACAGCCGGTTACGCGCGCC
GACGACGGCAACGTTACCGACGCCGCCAAAGACGACGTCAACGCCGCCAAAGACACCAAC
AAAATCGAAACCAAGCACCTGCCGTCAACCTGCCGCGATGAATCATCTGCCGGTTGCACA
AAA
>NGHG_RS06110_copy2
CCCGAATATTACCTGAATCACGGCACATGGCCGGAAGACAACACTTCTGCCGGCGTGGCA
TCCGCTTCAAAAATCATAGGCAAATATGTTCAGAAAGTTGAAGTCGCAAAAGGCGTCGTT
ACCGCCACAATGAAATCAGACGGCGTAAACAAAGAAATCAAAGGCAAAAAACTCTCCCTG
TGGGGCAGGCGTGAAGACGGTTCGGTAAAATGGTTCTGCGGACAGCCGGTTACGCGCGAC
GACAACGGCAACGTTACCGCCGACGACACCGACAACATCAACACCAAGCACCTGCCGTCA
ACCTGCCGCGACGCAGCATCTGCCGTTTGCATAGAAACACCACGCGCCGATTTCAAACAC
TTC
>NGHG_RS15930
ACCGGGTATTACCTGAATCACGGCACATGGCCGAAAGACAACACTTCTGCCGGCGTGGCA
TCCCCCCCCTCCAACATCAAAGGCAAATATGTTGAAAGCGTTACGGTCACAAACGGCGTC
GTTACCGCCAAAATGCTTTCAAGCGGCGTAAACAAAGAAATCCAAGGCAAAAAACTCTCC
CTGTGGGCCAAGCGTCAAGCCGGTTCGGTAAAATGGTTCTGCGGACAGCCGGTTACGCGC
GACAAAGCCGTCACCGACGACGCCGTCAAAGACGTCACCGGCAACGACAAAATCGAAACC
AAGCACCTGCCGTCAACCTGCCGCGATAAATCATCTGCCGGTTGCACAAAA
>NGHG_RS15940
GAATGGCCCAAAGACAACGGCTCTGCCGGCGTGGCATCCGCTTCAGAAATCAAAGGCAAA
TATGTTAAGGAAGTTAAAGTCGCAAACGGCGTCGTTACCGCCACAATGAATTCAACCGGC
GTAAACAAAGAAATCCAAGGCAAAAAACTCTCCCTGTGGGCCAGGCGTGAAGCCGGTTCG
GTAAAATGGTTCTGCGGACAGCCGGTTAAGCGCGACGACAAAGACAAAATCGACACCAAG
CACCTGCCGTCAACCTGCCGCGATAAATCATCTGCCGTTTGCACGAAACACCACGCGCCG
ATTTCAAACACTTCCAAAAAATCAGCCGTT
>NGHG_RS15930
CCCGAATATTACCTGAATCACGGCATATGGCCGGAAAACAACGGTGATGCCGGCGTGGCA
AACCCCACCGACATCAAAGGCAAATATGTTAAGCAAGTTGAAGTCAAAAAAGGCGTCGTT
ACCGCCCAAATGAATCCAAGCGGCGTAAACAATGAAATCAAAGACAAAAGACTCTCCCTG
TGGGGCAGGCGTGAAAACGGTTCGGTAAAATGGTTCTGCGGACAGCCGGTTAAGCGCACC
GCCAAAGACAAAGACGACGTCAAAGCCGACACCACCGGCAAAGACAAAGAAATCGACACC
AAGCACCTGCCGTCAACCTGCCGCGATGAA
>NGHG_RS15945
GCCGGGTATTGCCCGAATCACGGCAAATGGCCGGAAAACAACACTTCTGCCGGCGTGGCA
TCCCCCCCCGCCGAAATCAAAGGCAAATATGTTAAAGAGGTTGAAGTTAAAAACGGCGTC
GTCACCGCCAAAATGAAATCAGACGGCGTAAACAAAGAAATCAAAGACAAAAGACTCTCC
CTGTGGGCCAAGCGTGAAAACGGTTCGGTAAAATGGTTCTGCGGACAGCCGGTTAAGCGC
ACCAAAGACGACAACGACGCCGTCGACGCCGACACCGCCGACGACACCAAAAAAATCAAC
ACCAAGCACCTGCCGTCAACCTGCCGTGATACG
>NGHG_RS06220_copy2
ACCGAATATTACCTGAATCACGGCAAATGGCCGGAAAACAACGGTGATGCCGGCGTGGCA
TCTTCTTCATCAATCATAGGCAAATATGTTGAGGAAGTTAAAGTCGAAAACGGCGTCGTT
ACCGCCAAAATGAAATCAGACGGCGTAAACAAAGAAATCCAAGGCAAAAAACTCTCCCTG
TGGGCCAAGCGTCAAGCCGGTTCGGTAAAATGGTTCTGCGGACAGCCGGTTACGCGCGAC
AAAGCCGTCACCGACGACGCCGTCAAAGACGTCACCGGCAACGACAAAATCGAAACCAAG
CACCTGCCGTCAACCTGCCGCGATAAATCATCTGCCGGTTGCACAAAAACA
>NGHG_RS06220_copy3
CCCGAATATTACCTGAATCACGGCAAATGGTCGGAAGACAACGACAAGGCCGGCGTGGCA
TCTTCTTCATCAATCAAAGGCAAATATGTTAAGGAAGTTAAAGTCGAAAACGGCGTCGTC
ACCGCCACAATGAATTCAAGCAACGTAAACAAAGAAATCAAAGACAAAAGACTCTCCCTG
TGGGCCAAGCGTGAAAACGGTTCGGTAAAATGGTTCTGCGGACAGCCGGTTACGCGCACC
GACGACGCCGCCAAAGACGCCGTTACCGCCGACGCCAAAGACGCCATCGAAACCAAGCAC
CTGCCGTCAACCTGCCGCGATGAATCATCTGATGCCAAA
>NGIG_RS0100425
ACCGGGTATTACCTGAATCACGGCATATGGCCGGAAGACAACGACAAGGCCGGCGTGGCA
TCCGCCTCCGACATCAAAGGCAAATATGTTCAAAGCGTTACGGTCACAAAAGGCGTCGTT
ACCGCCCAAATGAAATCAGACGGCGTAAACAATGAAATCAAAGGCAAAAGACTCTCCCTG
TGGGCCAAGCGTGAAGACGGTTCGGTAAAATGGTTCTGCGGACAGCCGGTTACGCGCGCC
GCCGGCAACGCCGGCAACGCCGACGACGTCACCGACAACAAGAAAATCGACACCAAACTA
GAGAAACCTTTTTACCCGATAAGTTTCCGTGCCGACAGACCCGGATTCCCGCCTGCGCGG
GAA
>NGIG_RS0100425_copy1
GCCGGGTATTACCTGAATCACGGCGAATGGCCCGCAAACAACGGCGATGCCGGCGTGGCA
TCCGCTTCAGAAATCAAAGGCAAATATGTTGAAAGCGTTACGGTCGAAAAAGGCGTCGTT
ACCGCCAAAATGCTTTCAAGCGGCGTAAACAATGAAATCAAAAACAAAAAACTCTCCCTG
TGGGCCAAGCGTGAAGCCGGTTCGGTAAAATGGTTCTGCGGACAGCCGGTTACGCGCGAC
AACGCCAACGCCGCCAACGACGACACCGTCACCGCCGACACCGACACCAACGGCAAAATC
GACACCAAGCACCTGCCGTCAACCTGCCGTTGCTTTCAAATC
>NGIG_RS0100425_copy3
ACCGAATATTACCCGAATAACGGCAAATGGCCCGCCGACAACGGCGCTGCCGGCGTGGCA
TCTTCTTCATCAATCAAAGGCAAATATGTTAAGGAAGTTAAAGTCGAAAACGGCGTCGTC
ACCGCCACAATGAATTCAAGCAACGTAAACAAAGAAATCAAAGACAAAAGACTCTCCCTG
TGGGGCAGGCGTGAAAACGGTTCGGTAAAATGGTTCTGCGGACAGCCGGTTACGCGCAAC
GCCAACGACGACACCGTCACCGCCGACGGCACCGGCAACGACGGCAAAATCGACACCAAG
CACCTGCCGTCAACCTGCCGCGATACGTCATCTGCCGGTACG
>NGIG_RS0100420
TCTGCCGGCGTGGCATCCTCCGACAAAATCAAAGGCAAATATGTTCAGAAAGTTGAAGTC
GCAAAAGGCGTCGTTACCGCCCAAATGGCTTCAACCGGCGTAAACAAAGAAATCAAAGAC
AAAAAACTCTCCCTGTGGGCCAGGCGTCAAGACGGTTCGGTAAAATGGTTCTGCGGACAG
CCGGTTACGCGCACCGACGACGACGACACCGTTGCCGACGCCGCCGACAAAGACACCAAC
GGCAAAATCGACACCAAGCACCTGCCGTCAACCTGCCGTGACCCGTTCTCTGCTAGC
>NGJG_RS06870
ACCGAGTATTACCTGAATCACGGCATATGGCCGAAAGACAACACTTCTGCCGGCGTGGCA
TCCCCCGCCTCCAACATCAAAGGCAAATATGTTAAGGAAGTTAAAGTCGAAAACGGCGTC
GTTACCGCCACAATGAAATCAGACGGCGTAAACAAAGAAATCAAAGACAAAAGACTCTCC
CTGTGGGCCAAGCGTCAAGACGGTTCGGTAAAATGGTTCTGCGGACAGCCGGTTCAGCGC
GCCGACAACGCCGACAACGACGCCGTCACCGCCGCCGCCGCCGGCAAAGACACCACCAAC
ATCGACACCAAAGCACCTGCCGTCAACCTGCCGCGA
>NGJG_RS06880
GCCGGGTATTGCCCGAATCACGGCACATGGCCGAAAGACAACACTTCTGCCGGCGTGGCA
AACCCCACCGAAATCAAAGGCAAATATGTTCAAAGCGTTACGGTCGCAAACGGCGTCGTT
ACCGCCCAAATGAAATCAGACGGCGTAAACAAAGAAATCAAAGGCAAAAGACTCTCCCTG
TGGGGCAGGCGTGAAAACGGTTCGGTAAAATGGTTCTGCGGACAGCCGGTTACGCGCGCC
GCCGCCGACGCCAAAGACGCCAAAGACGACGTTGCCGCCGACAACGGCAACGGCAACGGC
AAAATCGACACCAAGCACCTGCCGTCAACCTGCCGTGATCCGGCATCTGCCAAA
>NGJG_RS06875
ACCGGGCATTACCCGAATCACGGCGAATGGCCGAAAGACAACGCTTCTGCCGGCGTGGCA
TCCGCCTCCGACATCAAAGGCAAATATGTTGAGAAAGTTGAAGTCAAAAACGGCGTCGTT
ACCGCCCAAATGAAACCAAGCGGCGTAAACAAAGAAATCCAAGGCAAAAGACTCTCCCTG
TGGGCCAGGCGTGAAGCCGGTTCGGTAAAATGGTTCTGCGGACAGCCGGTTACGCGCGAC
GCCGGCAACGCCGGCAAAGCCGACGACGTCACCAAAGACGACGCCGGCAAAAAAATCGAA
ACCAAGCACCTGCCGTCAACCTGCCGCGATAAATCATCTGCCGTTTGCACGAAACACCAC
GCGCCGATTTCAAACACT
>NGJG_RS06870_copy4
GCCGGGTATTGCCCGAATCACGGCGAATGGCCGGAAAACAACGACTCTGCCGGCGTGGCA
TCTTCTTCATCAATCAAAGGCAAATATGTTAAGGAAGTTGAAGTCAAAAACGGCGTCGTT
ACCGCCCAAATGAAATCAGACGGCGTAAACAAAGAAATCAAAGGCAAAAGACTCTCCCTG
TGGGCAGGCGTGAAAAACGGTTCGGTAAAATGGTTCTGCGGACAGCCGGTTACGCGCGCC
GACGACGCCGTCAAAGCCGGCACCGACGCCGTCACCGCCGACACCACCGGCAAAGACAAA
ATCGAAACCAAGCACCTGCCGTCAACCTGCCGCGACCTGCCG
>NGJG_RS13185
CCCGAATATTACCTGAATCACGGCACATGGCCGGAAGACAACACTTCTGCCGGCGTGGCA
TCCGCTTCAAAAATCATAGGCAAATATGTTCAGAAAGTTGAAGTCGCAAAAGGCGTCGTT
ACCGCCACAATGAAATCAGACGGCGTAAACAAAGAAATCAAAGGCAAAAAACTCTCCCTG
TGGGGCAGGCGTGAAGACGGTTCGGTAAAATGGTTCTGCGGACAGCCGGTTACGCGCGAC
GACAACGGCAACGTTACCGCCGACGACACCGACAACATCAACACCAAGCACCTGCCGTCA
ACCTGCCGCGACGCAGCATCTGCCGTTTGCATAGAAACACCACGCGCCGATTTCAAACAC
TTCCAAAAA
>NGJG_RS0105775
ACCGAGTATTACCTGAATAACGGCAAATGGCCCGCCGACAACGGCGCTGCCGGCGTGGCA
TCCCCCGCCACCGACATCAAAGGCAAATATGTTAAGGAAGTTAAAGTCGAAAACGGCGTC
GTTACCGCCACAATGGCTTCAAGCAACGTAAACAAAGAAATCAAAGACAAAAAACTCTCC
CTGTGGGCCAAGCGTCAAGCCGGTTCGGTAAAATGGTTCTGCGGACAGCCGGTTCAGCGC
GCCGCCGCCGGCACCGACGACGACGCCGTCGCCAAAGACGACACCAACGCCATCGACACC
AAGCACCTGCCGTCAACCTGCCGCGATGAATCATCG
>NGJG_RS06990
ACCGAATATTACCTGAATCACGGCAAATGGCCGGAAAACAACGGTGATGCCGGCGTGGCA
TCTTCTTCATCAATCATAGGCAAATATGTTGAAAGCGTTACGGTCACAAACGGCGTCGTT
ACCGCCAAAATGAAATCAGACGGCGTAAACAAAGAAATCCAAGGCAAAAAACTCTCCCTG
TGGGCCAAGCGTCAAGCCGGTTCGGTAAAATGGTTCTGCGGACAGCCGGTTACGCGCGAC
AAAGCCGTCACCGACGACGCCGTCAAAGACGTCACCGGCAACGACAAAATCGAAACCAAG
CACCTGCCGTCAACCTGCCGCGATAAATCATCTGCCGGTTGCACAAAA
>NGKG_RS01075
GCCGGGTATTGCCTGAATCACGGCGAATGGCCCGCAAACAACGGCGATGCCGGCGTGGCA
TCCTCCGACAAAATCAAAGGCAAATATGTTCAAAGCGTTACGGTCGCAAAAGGCGTCGTT
ACCGCCCAAATGGCTTCAACCGGCGTAAACAAAGAAATCAAAGACAAAAGACTCTCCCTG
TGGGCCAAGCGTGAAGACGGTTCGGTAAAATGGTTCTGCGGACAGCCGGTTAAGCGCACC
GGCGACAACGACGACGACGTTACCGCCGACAAAGACGACAAAGAAATCGACACCAAGCAC
CTGCCGTCAACCTGCCGCGACGCTTCATCTGCCGTTTGCATAGAAACACCACCTACGGCT
TTCTAT
>NGLG_RS0102700
ACCGAGTATTACCTGAATAACGGCAAATGGCCCGCCGACAACGGCGCTGCCGGCGTGGCA
TCCTCCGCCACCGACATCAAAGGCAAATATGTTAAGGAAGTTAAAGTCGAAAACGGCGTC
GTCACCGCCACAATGAAATCAGACGGCGTAAACAAAGAAATCAAAGACAAAAGACTCTCC
CTGTGGGCCAGGCGTGAAAACGGTTCGGTAAAATGGTTCTGCGGACAGCCGGTTACGCGC
AACGGCGACAACGACGACGTCGCCAAAGACGACGCCGGCAAAATCGAAACCAAGCACCTG
CCGTCAACCTGCCGCGATGAATCATCG
>NGLG_RS08675
GCCGGGTATTACCTGAATCACGGCGAATGGCCCGCAAACAACGGCGATGCCGGCGTGGCA
TCCGCTTCAGAAATCAAAGGCAAATATGTTGAAAGCGTTACGGTCGAAAAAGGCGTCGTT
ACCGCCAAAATGCTTTCAAGCGGCGTAAACAATGAAATCAAAAACAAAAAACTCTCCCTG
TGGGCCAAGCGTGAAGCCGGTTCGGTAAAATGGTTCTGCGGACAGCCGGTTACGCGCGAC
AACGCCGGCACCGACGCCGTCACCGCCGACACCACCGGCAAAGACAAAGAAATCGACACC
AAGCACCTGCCGTCAACCTGCCGTGATACGTCATCTGCCAAA
>NMAA_RS00105
CCCGTCATTCCCACGAAAGTGGGAATGACGGGATTTAATGATGCCGCCGGCGTGGCATCC
TCCCCCTCCGACATCAAAGGCAAATATGTTCAGAAAGTTGAAGTCGCAAAAGGCGTCATT
ACCGCCCAAATGGCTTCAAGCAACGTAAACAATGAAATCAAAGGCAAAAAACTCTCCCTG
TGGGCCAAGCGTCAAAACGGTTCGGTAAAATGGTTCTGCGGACAGCCGGTTCAGCGCGAC
AAAGCCGACGCCGACGCCGACGCCGTTACCGCCGACACCGCCGCCAACAAGAAGATCGAC
ACCAATCATTCCCACGAACCTACATCCCGTCATTCCCGCGAAAGTGGGAATGACGGGATT
>NMA_RS01390
ACCGAGTATTACCTGAATCACGGCGAATGGCCCAGCAACAACACTTCTGCCGGCGTGGCA
TCCTCCACCGACATTAAAGGCAAATATGTTCAAAGCGTTGAAGTCAAAAACGGCGTCGTT
ACCGCCACAATGGCTTCAAGCAACGTAAACAACGAAATCAAAGGCAAAAAACTCTCCCTG
TGGGCCAAGCGTCAAGACGGTTCGGTAAAATGGTTCTGCGGACAGCCGGTTAAGCGCAAC
GACACCGCCACCACCAACGACGACGTCAAAGCCGACACCGCCGCCAACGGCAAGCAGATC
GACACCAAGCACCTGCCGTCAACCTGCCGCGACGCAGCATCTGCCGGA
>NMA_RS01395
ACCGAGTATTACCTGAATCACGGCGAATGGCCCAGCAACAACACTTCTGCCGGCGTGGCA
ACCTCCACCGACATTAAAGGCAAATATGTTCAAAGCGTTGAAGTCAAAAACGGCGTCGTT
ACCGCCACAATGGCTTCAAGCAACGTAAACAACGAAATCAAAGGCAAAAAACTCTCCCTG
TGGGCCAAGCGTCAAGACGGTTCGGTAAAATGGTTCTGCGGACAGCCGGTTAAGCGCAAC
GACACCGCCACCACCAACGACGACGTCAAAGCCGACACCGCCGCCAACGGCAAGCAGATC
GACACCAAGCACCTGCCGTCAACAGCATCGACAAGAAAATCGACACCAAAC
>NMA_RS01400
ACCGAGTATTACCTGAATCACGGCACATGGCCCAGCAACAACAGTGATGCCGGCGTGGCA
TCCACCGCCACCGACATCAAAGGAAAATATGTTAAAGAAGTTAAAGTCGAAAAAGGCGTC
ATTACCGCCACAATGCTTTCAAGCGGCGTAAACAACGAAATCAAAGGCAAAAAACTCTCC
CTGTGGGCCAAGCGTCAAGCCGGTTCGGTAAAATGGTTCTGCGGACAGCCGGTTGAGCGC
GCCGCCAACAACGCCGCCAACGACGCCGTCACCGCCGCCACCGCCAACGGCAACGGCAAG
ATCGACACCAAACACCTGCCGTCAACCTGCCGCGACGCAGCATCTGCCGTTTGCATAGAA
ACACCACCTACGGCTTTCTATAAAAATACC
>NMA_RS01405
ACCGAGTATTACCTGAATCACGGCGAATGGCCCAGCAACAACACTTCTGCCGGCGTGGCA
ACCTCCTCAAAAATCAAAGGAAAATATGTTAAGGAAGTTAAAGTCGCAAACGGCGTCATT
ACCGCCACAATGCTTTCAACCGGCGTAAACAAAGAAATCCAAGGCAAAAAACTCTCCCTG
TGGGCCAAGCGTCAAGCCGGTTCGGTAAAATGGTTCTGCGGACAGCCGGTTACGCGCGCC
GCCAAAGCCAAAGACGACGTTACCGCCGCCACCGGCACCGACAAAATCGACACCAAGCAC
CTGCCGTCAACAGCATCGACAAGAAAATCGACACCAAAC
>NMA_RS01415
ACAGAGTATTACCTGAATCACGGCGAATGGCCCGCCAACAACAGTTCTGCCGGCGTGGCA
ACCTCCGCCTCCGACATCAAAGGCAAATATGTTGAGAAAGTTGAAGTCGCAAACGGCGTC
ATTACCGCCGAAATGAAATCAAGCGGCGTAAACAACGAAATCAAAGGCAAAAAACTCTCC
CTGTGGACCAAGCGTCAAGACGGTTCGGTAAAATGGTTCTGCGGACAGCCGGTTACGCGC
GCCGCCAACGCCAAAGCCGCCAACGCCGACGACGTCGCCGCCGACGGCACCAACAAAATC
GACACCAAGCACCTGCCGTCAACCTGCCGCGACGCTTCATCTGCCGTTTGCATAGAAACA
CCACCTACGGCTTTCTATAAAAATACC
>NMA_RS01420
ATGACGGGATTTAATGATGCCGCCGGCGTGGCATCCACCGCCACCGACATCAAAGGAAAA
TATGTTGAGAAAGTTGAAGTCGCAAAAGGCGTCATTACCGCCGAAATGAAATCAAGCGGC
GTAAACAAAGAAATCCAAGGCAAAAAACTCTCCCTGTGGGCCAAGCGTCAAGCCGGTTCG
GTAAAATGGTTCTGCGGACAGCCGGTTACGCGCGACGCCAACGCCACCAACGACGACGTC
AAAGCCGCCACCGACACCGCCAAGAAGATCGACACCAAGCACCTGCCGTCAACCTGCCGC
GATGATTCATCTGTCGTTTGCATAGAAACACCACCTACGGCTTTCTATAAAAATACC
>NMA_RS01425
ATGACGGGATTTAATGATGCCGCCGGCGTGGCAACCTCCTCAAAAATCAAAGGAAAATAT
GTTAAGGAAGTTAAAGTCGCAAACGGCGTCATTACCGCCACAATGCTTTCAAGCGGCGTA
AACAACGAAATCAAAGGCAAAAAACTCTCCCCGTGGGCCAAGCGTCAAGCCGGTTCGGTA
AAATGGTTCTGCGGACAGCCGGTTACGCGCAACGCCAAAGCCGACAAGAAAATCGACACC
AATCATTCCCACGAACCTACATCCCGTCATTCCCGCGAAAGCGGGAATCTAGGTCTGTCG
GCACGGAAACTTATCGGG
>NMO_1986
ACCGAGTATTACCTGAATCACGGCGAATGGCCATCCGACAATAGTGCCGCCGGCGTGGCA
TCTTCTTCAACAATCAAAGGAAAATATGTTAAGGAAGTTACAGTCGCAAACGGCGTCGTT
ACCGCAGAAATGAAATCAAGCGGCGTAAACAAAGAAATCAAAGACAAAAAACTCTCCCTG
TGGGCCAAGCGTCAAGACGGTTCGGTAAAATGGTTCTGCGGACAGCCGGTTACGCGCACC
GCCGCCGACAGCGACGACGTCGCCGCCGCCACCGACGCCAACGGCAAGATCGACACCAAG
CACCTGCCGTCAACCTGCCGCGACGCTTCATCTGCCAGC
>NMO_1985
CGAGTATTACCTGAATCACGGCGAATGGCCTGTGATGCCGGCGTGGCATCTTCTTCAACA
ATCAAAGGCAAATATGTTGCAGGGGTTAAAGTTGAAAAAGGCGTCATTACCGCAGAAATG
AAATCAAGCGGCGTAAACAAAGAAATCCAAGGCAAAAAACTCTCCCTGTGGGCCAAGCGT
CAAGACGGTTCGGTAAAATGGTTCTGCGGACAGCCGGTTGAGCGCACCGCCCCCACCACC
ACCAACGACGACGTCAAAGCCGACACCGCCGCCAACGGCAAGCAGATCGACACCAAGCAC
CTGCCGTCAACAGCATCGACAAGAAAATCGACACCAAAC
>NMO_1984
ACCGAGTATTACCTGAATCACGGCATATGGCCCGGCGACAACAATTCTGCCGGCGTGGCA
TCTTCTTCAACAATCAAAGGAAAATATGTTAAGGAAGTTGAAGTCAAAAACGGCGTCGTT
ACCGCCACAATGGCTTCAAGCAACGTAAACAACGAAATCAAAGGCAAAAAACTCTCCCTG
TGGGCCAAGCGTCAAGACGGTTCGGTAAAATGGTTCTGCGGACAGCCGGTTGAGCGCACC
GACAACAACGCCGCCAACGACGCCGTCACCGCCGCCAGCGACAAGCAGATCGACACAAAG
CACCTGCCGTCAACCTGCCGCGACGCAGCATCTGTCGTTTGCATAGAAACACCACCTACG
GCTTTCTATAAAAATACC
>NMO_1980
CCCGAGTATTACCCGAATCACGGCGAATGGCCATCCGACAATAGTGCCGCCGGCGTGGCA
TCTTCTTCAACAATCAAAGGAAAATATGTTAAGGAAGTTACAGTCGCAAACGGCGTCGTT
ACCGCCACAATGGCTTCAAGCAACGTAAACAACGAAATCAAAGGCAAAAAACTCTCCCTG
TGGGCCAAGCGTCAAGACGGTTCGGTAAAATGGTTCTGCGGACAGCCGGTTACGCGCGAC
AAAGCCGCCACCGACGACGGCGTTACCGCCGCCACCGACGCCAACGGCAAGATCGACACC
AAGCACCTGCCGTCAACCTGCCGCGACGCTTCATCTGCCGTTTGCACAAAAACACCACGC
GCCGATTTCAAACACTTTCAAAAA
>NMBB_RS00105
ACCGAGTATTACCTGAATCACGGCATATGGCCCGGCGACAACAGTTCTGCCGGCGTGGCA
TCTTCTTCAACAATCAAAGGCAAATATGTTAAAAGCGTTGAAGTCAAAAACGGCGTCATT
ACCGCCCAAATGGCTTCAAGCAACGTAAACAATGAAATCAAAGACAAAAAACTCTCCCTG
TGGGCCAAGCGTCAAGACGGTTCGGTAAAATGGTTCTGCGGACAGCCGGTTACGCGCAAC
GCCGGCGCCAAAGCCGACGACGTTACCGCCGACACCACCAGCACCGACAAGAAGATCGAC
ACCAAGCACCTGCCGTCAACCTGCCGCGATGAAAGTAGTGCTACC
>NMBB_RS00115
ACCGAGTATTACCTGAATCACGGCAAATGGCCTGACGGCAACAGTGATGCCGGCGTGGCA
ACCTCCTCTGAAATCAAAGGCAAATATGTTGAGAAAGTTGAAGTCGCAAACGGCGTCGTT
ACCGCCGAAATGAAATCAAGCGGCGTAAACAACGAAATCAAAGGCAAAAAACTCTCCCTG
TGGGCCAAGCGTCAAGACGGTTCGGTAAAATGGTTCTGCGGACAGCCGGTTACGCGCAAC
GCCAACGCCAAAGACGAAGTCACCAAGACCGCCGACAACGACAAGAAGATCGACACCAAG
CACCTGCCGTCAACCTGCCGCGACGCAGCATCTGCCAGCCGTACAAAAACACCCGGTTTC
GCTTTCAAATACTTCCAAAAA
>NMBB_RS00120
ACCGAGTATTACCTGAATCACGGCATATGGCCCGGCGACAACAGTTCTGCCGGCGTGGCA
TCTTCTTCAACAATCAAAGGCAAATATGTTAAAAGCGTTGAAGTCAAAAACGGCGTCATT
ACCGCCCAAATGGCTTCAAGCAACGTAAACAATGAAATCAAAGGCAAAAAACTCTCCCTG
TGGGCCAAGCGTCAAAACGGTTCGGTAAAATGGTTCTGCGGACAGCCGGTTACGCGCGAC
GCCGTCGACACCGCCAACGACGACGTTACCGCCGACACCACCGGCACCGACAAGAAGATC
GACACCAAACTAGAGAAACCTTTTTACCCGATAAGTTTCTGCACCGACGGGGCTGGATTC
CCGCCTGCGCGGGAA
>NMBB_RS00125
ACCGAGTATTACCTGAATCACGGCGAATGGCCCGCCAACAACAGTTCTGCCGGCGTGGCA
ACCTCCGCCGACATCAAAGGCAAATATGTTAAAAGCGTTGAAGTCAAAAACGGCGTCGTT
ACCGCCCAAATGGCTTCAAGCAACGTAAACAACGAAATCAAAGGCAAAAAACTCTCCCTG
TGGGCCAAGCGTCAAAACGGTTCGGTAAAATGGTTCTGCGGACTGCCGGTTGCGCGCGCC
GACACCGCCACCGCCACCGAAGTCACCGCCGCCAGCGGCAACGACAAAATCGACACCAAG
CACCTGCCGTCAACCTGCCGCGACGCTTCATCTGCCGTTTGCATAGAAACACCACCTACG
GCTTTCTATAAAAATACC
>NMBB_RS00130
ACCGAGTATTACCTGAATCACGGCAAATGGCCTGACGGCAACAGTGATGCCGGCGTGGCA
ACCTCCTCTGAAATCAAAGGCAAATATGTTGAGAAAGTTGAAGTCGCAAACGGCGTCGTT
ACCGCCGAAATGAAATCAAGCGGCGTAAACAACGAAATCAAAGGCAAAAAACTCTCCCTG
TGGGCCAAGCGTCAAAACGGTTCGGTAAAATGGTTCTGCGGACAGCCGGTTGAGCGCACC
GACACCGCCGTTACCGCCGCCAACGACAAAAAGATCGACACCAAGCACCTGCCGTCAACA
GCACCGACAAGAAAATCGACACCAAAC
>NMBB_RS00135
ATGACGGGATTTAATGATGCCGCCGGCGTGGCATCCGCCTCCGACATCAAAGGCAAATAT
GTTGAGAAAGTTGAAGTCGCAAAAGGCGTCGTTACCGCCGAAATGAAATCAACCGGCGTA
AACAAAGAAATCCAAGGCAAAAAACTCTCCCTGTGGGCCAAGCGTCAAAACGGTTCGGTA
AAATGGTTCTGCGGACAGCCGGTTACGCGCACCACCGGCGCCAAAGCCGACGACGCCGTC
AACAAAGCCACCGACAAGCAGATCGACACCAAGCACCTGCCGTCAACCTGCCGCGACGCA
GCATCTGTCGTTTGCATAGAAACACCACCTACGGCTTTCTATAAAAATACC
>NMBB_RS00140
ACCGAGTATTACCTGAATCACGGCAAATGGCCAAAAAACAATACTTCTGCCGGCGTGGCA
TCCACCCCCTCCGACATCAAAGGCAAATATGTTAAGGAAGTTGAAGTCAAAAACGGCGTC
GTTACCGCCCAAATGGCTTCAAGCAACGTAAACAACGAAATCAAAGACAAAAAACTCTCC
CTGTGGGCCAAGCGTCAAGACGGTTCGGTAAAATGGTTCTGCGGACAGCCGGTTACGCGC
GACGCCACCACCAACAACAACGACGACGCCGTCAACAAAGCCACCGGCAACAACGAAATC
GACACCAAGCACCTGCCGTCAACCTGCCGCGACGCTTCATCTGCCAACCGTACAAAAACA
CCCGGTTTCGCTTTCAAATACTTCCAAAAA
>AW44_RS11525
ACCGAGTATTACCTGAATAACGGCGAATGGCCCAAAGACAACGGCTCTGCCGGCGTGGCA
TCCGCTTCAGAAATCAAAGGCAAATATGTTAAGGAAGTTAAAGTTAAGGAAGTTAAAGTC
GAAAACGGCGTCGTTACCGCCACAATGGCTTCAAGCAACGTAAACAAAGAAATCAAAGAC
AAAAGACTCTCCCTGTGGGCCAGGCGTGAAGCCGGTTCGGTAAAATGGTTCTGCGGACAG
CCGGTTCAGCGCGCCGACAACGCCGCCAACGACGACGTTACCGCCGCCGCCGCCGGCAAA
GACACCACCAACATCGACACCAAGCACCTGCCGTCAACCTGCCGCGATAAATCATCTGCC
GTTTGCACGAAACACCACGCGCCGATTTCAAACACT
>AW44_RS11575
ACCGAATATTACCTGAATCACGGCAAATGGCCGGAAAACAACGACTCTGCCGGCGTGGCA
TCCCCCCCCTCCAACATCAAAGGCAAATATGTTCAAAGCGTTACGGTCGAAAACGGCGTC
GTTACCGCCAAAATGCTTTCAAGCGGCGTAAACAATGAAATCAAAAACAAAAAACTCTCC
CTGTGGGCCAAGCGTGAAGCCGGTTCGGTAAAATGGTTCTGCGGACGGCCGGTTAAGCGC
ACCGCCAAAGACGGCACCGACGACGTCGCCAAAGACGGCAAAGACAACGAAAAAATCAAC
ACCAAGCACCTGCCGTCAACCTGCCGCGATGAATCATCGTTGCCGGGTATTGCC
>AW44_RS11640
ACCGAGTATTACCTGAATCACGGCATATGGCCCGCAAACAACACTTCTGCCGGCGTGGCA
TCCTCCGGCGAAATCAAAGGCAAATATGTTAAGGAAGTTAAAGTCGAAAACGGCGTCGTT
ACCGCCACAATGAAATCAGACGGCGTAAACAAAGAAATCAAAGACAAAAAACTCTCCCTG
TGGGCAGGCGTGAAAAACGGTTCGGTAAAATGGTTCTGCGGACAGCCGGTTACGCGCGCC
AACGCCGACGCCGCCAAAGACGACGTCAACGCCGCCACCAACGCCATCGAAACCAAGCAC
CTGCCGTCAACCTGCCGCGATACGTCAATGACAAAT
>AW44_RS11165
ACCGAGTATTACCTGAATAACGGCGAATGGCCGAAAGACAACGCTTCTGCCGGCGTGGCA
TCCACCCCCACCGACATCAAAGGCAAATATGTTCAGAAAGTTGAAGTCAACAACGGCGTC
GTCACCGCCCAAATGAATCCAAGCGGCGTAAACAAAGAAATCCAAGGCAAAAAACTCTCC
CTGTGGGCCAGGCGTGAAAACGGTTCGGTAAAATGGTTCTGCGGACAGCCGGTTAAGCGC
GGCAACGCCAAAGACGACACCGTCACCGCCGACAACGGCGGCAAAAACAACGCCATCGAC
ACCAAGCACCTGCCGTCAACCTGCCGCGATAAACACTCTGACACC
>e0304_19050-19497
GCCGGGTATTACCTGAATCACGGCGAATGGCCCGCAAACAACGGCGATGCCGGCGTGGCA
TCCGCTTCAAAAATCATAGGCAAATATGTTCAGAAAGTTGAAGTCAACAACGGCGTCGTT
ACCGCCACAATGGCTTCAAGCAACGTAAACAAAGAAATCAAAGACAAAAGACTCTCCCTG
TGGGCCAAGCGTCAAGACGGTTCGGTAAAATGGTTCTGCGGACAGCCGGTTACGCGCGCC
GACAACGGCAACGTTACCGACGCCGCCAAAGACGACGTCAACGCCGCCAAAGACACCAAC
AAAATCGAAACCAAGCACCTGCCGTCAACCTGCCGCGATGAATCATCTGCCGGTTGCACA
AAAACA
>AW44_RS11170
ACCGAGTATTACCTGAATAACGGCGAATGGCCGGAAGACAACGACAAGGCCGGCGTGGCA
TCCGCCTCCGACATCAAAGGCAAATATGTTCAAAGCGTTACGGTCGCAAACGGCGTCGTT
ACCGCCCAAATGAAATCAGACGGCATAAACAAAGAAATCAAAGGCAAAAGACTCTCCCTG
TGGGCCAAGCGTCAAGACGGTTCGGTAAAATGGTTCTGCGGACAGCCGGTTAAGCGCACC
GCCAAAGACGGCACCGTCACCGCCGACGGCACCGACGGCACCAAAATCGAAACCAAGCAC
CTGCCGTCAACCTGCCGCGATGAATCAACTGCCACC
>BK61_RS11690
ACCGAGTATTACCTGAATAACGGCGAATGGCCCAAAGACAACGGCTCTGCCGGCGTGGCA
TCCGCTTCAGAAATCAAAGGCAAATATGTTAAGGAAGTTAAAGTCGAAAACGGCGTCGTT
ACCGCCACAATGGCTTCAAGCAACGTAAACAAAGAAATCAAAGGCAAAAAACTCTCCCTG
TGGGCCAGGCGTGAAGCCGGTTCGGTAAAATGGTTCTGCGGACAGCCGGTTAAGCGCGAC
GACAAAGACAACGACACCGTTGCCGACGCCGCCGGCAAAGACAAAATCGACACCAAGCAC
CTGCCGTCAACCTGCCGCGATAAATCATCTGCCGTTTGCACGAAACACCACGCGCCG
>BK61_RS11330
ACCGAGTATTACCTGAATCACGGCATATGGCCGAAAGACAACGGCGATGCCGGCGTGGCA
TCCCCCGACAAAATCATAGGCAAATATGTTAAGCAAGTTGAAGTCAAAAACGGCGTCGTT
ACCGCCCAAATGAAACCAAGCGGCGTAAACAAAGAAATCCAAGGCAAAAAACTCTCCCTG
TGGGCCAAGCGTCAAGCCGGTTCGGTAAAATGGTTCTGCGGACAGCCGGTTACGCGCGCC
GACGACGCCGTCAAAGCCGGCACCGACGCCGTCACCGCCGACACCACCGGCAAAGACAAA
ATCGAAACCAAGCACCTGCCGTCAACCTGCCGCGACCCGTTCTCTGCTAGC
>BK61_RS05845
ACCGAGTATTACCTGAATAACGGCGAATGGCCCAAAGACAACGGCTCTGCCGGCGTGGCA
TCCGCTTCAGAAATCAAAGGCAAATATGTTAAGGAAGTTAAAGTCGAAAACGGCGTCGTT
ACCGCCACAATGGCTTCAAGCAACGTAAACAAAGAAATCAAAGGCAAAAAACTCTCCCTG
TGGGCCAGGCGTGAAGCCGGTTCGGTAAAATGGTTCTGCGGACAGCCGGTTACGCGCAAC
GCCAAAGACAACGACACCGTTGCCAACGACGCCGGCAAAGACAAAATCGACACCAAGCAC
CTGCCGTCAACCTGCCGCGATACGTCATCTGCCGGTACG
>BK61_RS11655
GCTTCTGCCGGCGTGGCATCCCCCCCCACCGACATCAAAGGCAAATATGTTAAGGAAGTT
AAAGTCGAAAACGGCGTCGTCACCGCCCAAATGGCTTCAAGCGGCGTAAACAAAGAAATC
CAAGGCAAAAAACTCTCCCTGTGGGCCAAGCGTCAAGACGGTTCGGTAAAATGGTTCTGC
GGACAGCCGGTTCAGCGCAACGCCAAAACCGGCACCGACGCCGTCACCGCCGACGACAAA
AACAAAATCGAAACCAAGCACCTGCCGTCAACCTGCCGCGATAAATCATCTGCCGTTTGC
ACGAAACACCACGCGCCGATTTCAAATGCTTTCCAAGAAAACGGAGCTTTT
>BK61_RS11570
ACCGAGTATTACCTGAATAACGGCAAATGGCCCGCAAACAACGGCGATGCCGGCGTGGCA
TCCGCTTCAAAAATCATAGGCAAATATGTTCAGAAAGTTGAAGTCGCAAAAGGCGTCGTT
ACCGCCACAATGAAATCAGACGGCGTAAACAAAGAAATCAAAGGCAAAAAACTCTCCCTG
TGGGGCAGGCGTGAAGACGGTTCGGTAAAATGGTTCTGCGGACAGCCGGTTAAGCGCGCC
GACAACGCCGACAACGACGCCGTCACCGCCGCCGCCGCCGGCAAAGACACCACCAACATC
GACACCAAGCACCTGCCGTCAACCTGCCGCGATAAATCATCTGCCGTTTGCACGAAACAC
CACGCGCCGATTTCAAACACTTCCAAAAAATCAGCCGTT
>BK61_RS11340
CCCGAATATTACCTGAATCACGGCAAATGGCCGGAAGACAACGACAAGGCCGGCGTGGCA
TCTTCTTCATCAATCAAAGGCAAATATGTTAAGGAAGTTAAAGTCGAAAACGGCGTCGTC
ACCGCCACAATGAATTCAAGCAACGTAAACAAAGAAATCAAAGACAAAAGACTCTCCCTG
TGGGCCAAGCGTGAAAACGGTTCGGTAAAATGGTTCTGCGGACAGCCGGTTAAGCGCGCC
GACAACGCCGACAACGACGCCGTCACCGCCGACGGCACCGACGGCGCCAACGGCACCAAA
ATCGAAACCAAGCACCTGCCGTCAACCTGCCGCGATACGTCAATGACAAAT
>BK60_RS08590
GCCGGACATTACCCGAATAACGGCAAATGGCCCGCAAACAACGGTAATGCCGGCGTGGCA
TCCCCCGCCGACATCAAAGGCAAATATGTTGAAAGCGTTACGGTCGCAAACGGCGTCGTT
ACCGCCCAAATGAAACCAAGCGGCGTAAACAATGAAATCAAAGACAAAAGACTATCCCTG
TGGGGCAGGCGTGAAAACGGTTCGGTAAAATGGTTCTGCGGACAGCCGGTTACGCGCACC
AAAGCCGACGCCGACGACGTCAAAGCCGACGGCACCAAAAAAATCGAAACCAAGCACCTG
CCGTCAACCTGCCGTGATACGTCATCTGCCGAA
>BK60_RS11515
GAATGGCCGGAAAACAACACTTCTGCCGGCGTGGCATCCGCTTCAGACATCAAAGGCAAA
TATGTTAAGGAAGTTAAAGTCGAAAAAGGCGTCGTTACCGCCACAATGGCTTCAAGCAAC
GTAAACAAAGAAATCCAAGGCAAAAAACTCTCCCTGTGGGCCAAGCGTCAAGACGGTTCG
GTAAAATGGTTCTGCGGACAGCCGGTTACGCGCGACGACAAAGCCGACACCGTCACCGAC
GCCGCCGGCAACGACGGCAAAATCGACACCAAGCACCTGCCGTCAACCTGCCGCGACGCA
GCATCTGCCGGTTGCATAGAAACACCACCTACGGCTTTCTATAAAAATACC
>BK60_RS11065
GCCGGGTATTGCCCGAATCACGGCACATGGCCGGAAAACAACGGTGATGCCGGCGTGGCA
TCCGCTTCAACAATCAAAGGCAAATATGTTCAGAAAGTTGAAGTCGCAAAAGGCGTCGTT
ACCGCCACAATGGCTTCAACCGGCGTAAACAAAGAAATCAAAGGCAAAAAACTCTCCCTG
TGGGCCAAGCGTGAAGACGGTTCGGTAAAATGGTTCTGCGGACAGCCGGTTAAGCGCGAC
AACGCCGACGACCCCAACGACGCCGTCAAAGACGACGGCAAAGACACCGACAAAATCAAC
ACCAAGCACCTGCCGTCAACCTGCCGCGATAAATCAACTGCCGGTACG
>BK60_RS03450
GCCGGGTATTGCCCGAATCACGGCGAATGGCCGGAAAACAACGCTTCTGCCGGCGTGGCA
TCCTCCCCCACCGACATCAAAGGCAAATATGTTAAAGAGGTTGAAGTTAAAAACGGCGTC
GTTACCGCCAAAATGCTTTCAAGCGGCGTAAACAAAGAAATCCAAGGCAAAAGACTCTCC
CTGTGGGCCAAGCGTGAAAACGGTTCGGTAAAATGGTTCTGCGGACAGCCGGTTCAGCGC
GGCGCCGGCGCCGGCGCCGACGCCGTCACCGCCGACAAAGACAAAGAAATCGAAACCAAG
CACCTGCCGTCAACCTGCCGCGATAAATCAACTGCCGAA
>BK60_RS11055
GCCGGGTATTGCCCGAATCACGGCATATGGCCGGAAAACAACGACAAGGCCGGCGTGGCA
TCCCCCGCCACCGACATCAAAGGCAAATATGTTAAGGAAGTTAAAGTCGAAAACGGCGTC
GTCACCGCCACAATGAAATCAGACGGCGTAAACAAAGAAATCAAAGGCAAAAGACTCTCC
CTGTGGGGCAGGCGTGAAGACGGTTCGGTAAAATGGTTCTGCGGACAGCCGGTTAAGCGC
GACAACGCCAAAGCCGACAACGACGACGTCAAAGCCGACGCCGCCGACAAAGACAAAATC
GAAACCAAGCACCTGCCGTCAACCTGCCGCGATAAATCATCTGCC
>BK60_RS08585
CGAATATTACCTGAAAACGGCGAATGGCCCAAAGACAACGGCGCTGCCGGCGTGGCATCC
GCTTCAACAATCAAAGGCAAATATGTTCAGAAAGTTGAAGTCGCAAAAGGCGTCGTTACC
GCCACAATGGCTTCAACCGGCGTAAACAAAGAAATCAAAGGCAAAAAACTCTCCCTGTGG
GCCAAGCGTCAAGACGGTTCGGTAAAATGGTTCTGCGGACAGCCGGTTAAGCGCGACAAC
GCCGACGACCCCAACGACGCCGTCAAAGACGACGCCGACGCCAACGGCAAAATCAGCACC
AAGCACCTGCCGTCAACCTGCCGTGATACGTCATCTGCCGGTACG
>DT75_RS05030
AAATGGCCGGAAGACAACGACAAGGCCGGCGTGGCATCCGCTTCAGAAATCAAAGGCAAA
TATGTTAAGGAAGTTAAAGTCGAAAACGGCGTCGTCACCGCCACAATGAATTCAAGCAAC
GTAAACAAAGAAATCAAAGACAAAAGACTCTCCCTGTGGGCCAAGCGTGAAAACGGTTCG
GTAAAATGGTTCTGCGGACAGCCGGTTACGCGCACCGACGACGCCGCCAAAGACGCCGTT
ACCGCCGACGCCAAAGACGCCATCGAAACCAAGCACCTGCCGTCAACCTGCCGCGATGAA
TCATCTGATGCCAAA
>DT75_RS11715
ACCGAATATTACCTGAATCACGGCAAATGGCCGGAAAACAACGGTGATGCCGGCGTGGCA
TCTTCTTCATCAATCATAGGCAAATATGTTGAAAGCGTTACGGTCACAAACGGCGTCGTT
ACCGCCAAAATGAAATCAGACGGCGTAAACAAAGAAATCCAAGGCAAAAAACTCTCCCTG
TGGGCCAAGCGTCAAGCCGGTTCGGTAAAATGGTTCTGCGGACAGCCGGTTACGCGCGAC
AAAGCCGTCACCGACGACGCCGTCAAAGACGTCACCGGCAACGACAAAATCGAAACCAAG
CACCTGCCGTCAACCTGCCGCGATAAATCATCT
>DT75_RS11630
ACCGAATATTACCTGAATCACGGCAAATGGCCGGAAAACAACGGCGATGCCGGCGTGGCA
TCCCCCGCCGAAATCAAAGGCAAATATGTTAAGGAAGTTAAAGTCGAAAACGGCGTCGTC
ACCGCCACAATGAAATCAGACGGCGTAAACAAAGAAATCAAAGACAAAAGACTCTCCCTG
TGGGGCAGGCGTGAAGACGGTTCGGTAAAATGGTTCTGCGGACAGCCGGTTAAGCGCGAC
GACACCGCCGCCAAAGACGACGACGTTACCGACGACAAAAACAACAACGGCATCGACACC
AAGCACCTGCCGTCAACCTGCCGCGATGAATCAACTGCCACC
>DT75_RS05035
GCCGGGTATTGCCCGAATAACGGCAAATGGCCGGAAAACAACGGTGATGCCGGCGTGGCA
TCCCCCGCCGAAATCAAAGGCAAATATGTTCAAAGCGTTACGGTCGCAAAAGGCGTCGTT
ACCGCCGAAATGAAACCAAGCGGCGTAAACAAAGAAATCCAAGGCAAAAAACTCTCCCTG
TGGGGCAGGCGTGAAGACGGTTCGGTAAAATGGTTCTGCGGACAGCCGGTTACGCGCGCC
AAAGCCAAAGACGCCGACGACGTTACCGACGACGCCGGCACCGACAACGGCGGCAAAGGC
AAAATCGACACCAAGCACCTGCCGTCAACCTGCCGCGATAAATCAACTGCCGTTTGCATA
GAAACACCACCTACGGCTTTCTATAAAAATACC
>DT75_RS09470
GCCGGGTATTACCTGAATCACGGCGAATGGCCCGCAAACAACGGCGATGCCGGCGTGGCA
TCCGCTTCAGAAATCAAAGGCAAATATGTTGAAAGCGTTACGGTCGAAAAAGGCGTCGTT
ACCGCCAAAATGCTTTCAAGCGGCGTAAACAATGAAATCAAAAACAAAAAACTCTCCCTG
TGGGCCAAGCGTGAAGCCGGTTCGGTAAAATGGTTCTGCGGACAGCCGGTTACGCGCGAC
AACGCCAACGCCGCCAACGACGACACCGTCACCGCCGACACCGACACCAACGGCAAAATC
GACACCAAGCACCTGCCGTCAACCTGCCGTTGCTTTCAAATC
>DT75_RS11350
AACACTTCTGCCGGCGTGGCATCTTCTTCATCAATCAAAGGCAAATATGTTAAAGAGGTT
GAAGTTAAAAACGGCGTCGTTACCGCCGAAATGAAATCAGACGGCGTAAACAAAGAAATC
AAAGGCAAAAGACTCTCCCTGTGGGCCAAGCGTCAAGACGGTTCGGTAAAATGGTTCTGC
GGACAGCCGGTTCAGCGCGACGACACCGTCACCGACGACGCCGGCACCGACAACGGCGGC
AAAGGCAAAATCGACACCAAGCACCTGCCGTCAACCTGCCGCGATGAATCAACTGCCACC
>DT75_RS05040
ACCGAGTATTACCTGAATCACGGCATATGGCCGAAAGACAACGACTCTGCCGGCGTGGCA
TCCGCTTCAGAAATCAAAGGCAAATATGTTAAGGAAGTTAAAGTCGAAAACGGCGTCGTC
ACCGCCACAATGAAATCAGACGGCGTAAACAAAGAAATCAAAGGCAAAAGACTCTCCCTG
TGGGCCAAGCGTGAAAACGGTTCGGTAAAATGGTTCTGCGGACAGCCGGTTACGCGCACC
GCCGGCGCCAACAACAACGACGAAGTCGCCAAAGCCGGCGCCGACGCCAACGGCAAAATC
AGCACCAAGCACCTGCCGTCAACCTGCCGTGATACGTCATCTGCCGAA
>DT75_RS11360
ACCGAGTATTACCTGAATCACGGCATATGGCCGAAAGACAACGCTTCTGCCGGCGTGGCA
TCCGCTTCAGAAATCAAAGGCAAATATGTTCAAAGCGTTACGGTCGCAAACGGCGTCGTT
ACCGCCCAAATGAAATCAGACGGCATAAACAAAGAAATCAAAGGCAAAAGACTCTCCCTG
TGGGCCAAGCGTCAAGACGGTTCGGTAAAATGGTTCTGCGGACAGCCGGTTACGCGCACC
GAAGCCAACGCCAAAGCCGGCACCGACGACGTCGCCAAAGACGGCAACGGCAACGAAATC
GAAACCAAGCACCTGCCGTCAACCTGCCGCGATGAACCAACTGCCACC
